# Supplementary material for: The pseudokinase NRBP1 activates Rac1/Cdc42 via P-Rex1 to drive oncogenic signalling in triple-negative breast cancer
Source: Oncogene. 2023 Jan 24;42(11):833–47. doi: 10.1038/s41388-023-02594-w (PMC10005955; doi:10.1038/s41388-023-02594-w)
Supplement: Supplementary file 2 — Supplementary tables [file 41388_2023_2594_MOESM2_ESM.xlsx]

## Sheet: Table S1
Gene Name	NRBP1 vs. pBABE_log2 fold change	p-value
NRBP1	12.5	3.31e-05
TSC22D4	9.19	0.000327
TCEB2	8.02	0.000254
TCEB1	7.39	0.000288
TXNL1	6.86	0.00195
TSC22D2	6.84	0.00201
TSC22D1	5.96	0.00195
PREX1	5.6	0.00183
SPTBN5	3.54	0.00785
COTL1	3.45	0.0395
XIAP	3.28	0.0246
ACAT1	3.26	0.00514
CIZ1	3.19	0.0186
NACA	3.13	0.00227
HELZ	2.9	0.0287
ACACB	2.81	0.0411
PCCB	2.79	0.00878
PFN2	2.64	0.0379
UBE2L3	2.62	0.0235
PRDX2	2.55	0.00716
PCCA	2.55	0.0132
ARGLU1	2.52	0.0125
CFL1	2.5	0.0071
ALDOA	2.38	0.00922
PC	2.33	0.0256
PPIA	2.31	0.0268
FMR1	2.25	0.0246
PRDX1	2.23	0.0173
TNRC6A	2.22	0.02
MCCC2	2.22	0.0471
PARK7	2.21	0.018
P4HB	2.13	0.0436
TAB2	1.91	0.017
DCUN1D4	1.82	0.02
PRDX3	1.77	0.0377
ALPK3	1.75	0.0267
PSMD1	1.69	0.0262
PPP2R2A	1.63	0.0202
DNAJB6	1.61	0.0235
PALLD	1.56	0.038
PCMT1	1.48	0.0323

## Sheet: Table S2
Uniprot_ID	Gene_name	logFC	P.Value	Protein Name							Gene_name2	Taxonomy	data_file
P61956	SUMO2	-3.8976	0.0541878	Small ubiquitin-related modifier 2							SUMO2	HUMAN	Data_human
Q96C36	PYCR2	-2.71004	0.0045206	Pyrroline-5-carboxylate reductase 2							P5CR2	HUMAN	Data_human
Q13464	ROCK1	-2.06413	0.454613	Rho-associated protein kinase 1							ROCK1	HUMAN	Data_human
Q9NX40	OCIAD1	-2.02416	0.000528414	OCIA domain-containing protein 1							OCAD1	HUMAN	Data_human
Q96EA4	SPDL1	-1.99934	0.0105054	Protein Spindly							SPDLY	HUMAN	Data_human
Q9UHY1	NRBP1	-1.98133	0.000625302	Nuclear receptor-binding protein							NRBP	HUMAN	Data_human
Q6SJ93	FAM111B	-1.94315	0.168651	Protein FAM111B							F111B	HUMAN	Data_human
O43683	BUB1	-1.8931	0.067702	Mitotic checkpoint serine/threonine-protein kinase BUB1							BUB1	HUMAN	Data_human
Q9BPX6	MICU1	-1.84752	4.22501e-05	MICU1							MICU1	HUMAN	Data_human
Q13136	PPFIA1	-1.83695	0.261455	Liprin-alpha-1							LIPA1	HUMAN	Data_human
P42574	CASP3	-1.7476	0.0974381	Caspase-3							CASP3	HUMAN	Data_human
Q7L2Z9	CENPQ	-1.73889	0.193242	Centromere protein Q							CENPQ	HUMAN	Data_human
Q8IX90	SKA3	-1.72942	0.00410698	Spindle and kinetochore-associated protein 3							SKA3	HUMAN	Data_human
O95235	KIF20A	-1.69502	1.95617e-05	Kinesin-like protein KIF20A							KI20A	HUMAN	Data_human
P62487	POLR2G	-1.68449	0.000234612	DNA-directed RNA polymerase II subunit RPB7							RPB7	HUMAN	Data_human
Q7Z2Z2	EFL1	-1.67771	0.0287223	Elongation factor-like GTPase 1							EFL1	HUMAN	Data_human
Q13472	TOP3A	-1.64408	0.151075	DNA topoisomerase 3-alpha							TOP3A	HUMAN	Data_human
Q9Y5Q8	GTF3C5	-1.61577	0.0483523	General transcription factor 3C polypeptide 5							TF3C5	HUMAN	Data_human
Q8NHQ9	DDX55	-1.59984	0.223886	ATP-dependent RNA helicase DDX55							DDX55	HUMAN	Data_human
Q13428	TCOF1	-1.58923	0.000158422	Treacle protein							TCOF	HUMAN	Data_human
Q9C005	DPY30	-1.55783	0.360549	Protein dpy-30 homolog							DPY30	HUMAN	Data_human
O95379	TNFAIP8	-1.54793	0.189454	Tumor necrosis factor alpha-induced protein 8							TFIP8	HUMAN	Data_human
Q7Z6B7	SRGAP1	-1.54414	0.0952847	SLIT-ROBO Rho GTPase-activating protein 1							SRGP1	HUMAN	Data_human
Q8IWI9	MGA	-1.52583	0.0185449	MAX gene-associated protein							MGAP	HUMAN	Data_human
Q9UIG0	BAZ1B	-1.49091	0.000304782	Tyrosine-protein kinase BAZ1B							BAZ1B	HUMAN	Data_human
Q15327	ANKRD1	-1.48269	0.00265844	Ankyrin repeat domain-containing protein 1							ANKR1	HUMAN	Data_human
Q96GX5	MASTL	-1.4695	0.168191	Serine/threonine-protein kinase greatwall							GWL	HUMAN	Data_human
Q96R06	SPAG5	-1.46245	0.0198904	Sperm-associated antigen 5							SPAG5	HUMAN	Data_human
Q14353	GAMT	-1.43978	0.194262	Guanidinoacetate N-methyltransferase							GAMT	HUMAN	Data_human
Q9BRT9	GINS4	-1.43006	0.0715756	DNA replication complex GINS protein SLD5							SLD5	HUMAN	Data_human
Q92785	DPF2	-1.41601	0.278341	Zinc finger protein ubi-d4							REQU	HUMAN	Data_human
Q9Y3X0	CCDC9	-1.40498	0.447999	Coiled-coil domain-containing protein 9							CCDC9	HUMAN	Data_human
Q53F19	NCBP3	-1.37377	0.078599	Nuclear cap-binding protein subunit 3							NCBP3	HUMAN	Data_human
Q15269	PWP2	-1.36812	0.0684919	Periodic tryptophan protein 2 homolog							PWP2	HUMAN	Data_human
Q9Y5J9	TIMM8B	-1.36392	0.00617307	Mitochondrial import inner membrane translocase subunit Tim8 B							TIM8B	HUMAN	Data_human
Q96F86	EDC3	-1.32263	0.0439787	Enhancer of mRNA-decapping protein 3							EDC3	HUMAN	Data_human
Q9BXW7	HDHD5	-1.31685	0.0106885	Haloacid dehalogenase-like hydrolase domain-containing 5							HDHD5	HUMAN	Data_human
Q8TEW0	PARD3	-1.28632	0.0460824	Partitioning defective 3 homolog							PARD3	HUMAN	Data_human
O15226	NKRF	-1.28085	0.00714183	NF-kappa-B-repressing factor							NKRF	HUMAN	Data_human
O95602	POLR1A	-1.26701	0.0176493	DNA-directed RNA polymerase I subunit RPA1							RPA1	HUMAN	Data_human
Q9NV31	IMP3	-1.26112	0.186962	U3 small nucleolar ribonucleoprotein protein IMP3							IMP3	HUMAN	Data_human
O15514	POLR2D	-1.24259	0.0134528	DNA-directed RNA polymerase II subunit RPB4							RPB4	HUMAN	Data_human
Q01196	RUNX1	-1.23427	0.210438	Runt-related transcription factor 1							RUNX1	HUMAN	Data_human
P63165	SUMO1	-1.22623	0.0031559	Small ubiquitin-related modifier 1							SUMO1	HUMAN	Data_human
Q8NEM2	SHCBP1	-1.22479	0.0534625	SHC SH2 domain-binding protein 1							SHCBP	HUMAN	Data_human
Q9BW19	KIFC1	-1.22106	8.84869e-05	Kinesin-like protein KIFC1							KIFC1	HUMAN	Data_human
Q8WW01	TSEN15	-1.21697	0.0326489	tRNA-splicing endonuclease subunit Sen15							SEN15	HUMAN	Data_human
Q9Y3A5	SBDS	-1.21526	8.58804e-05	Ribosome maturation protein SBDS							SBDS	HUMAN	Data_human
O43719	HTATSF1	-1.21339	0.453504	HIV Tat-specific factor 1							HTSF1	HUMAN	Data_human
Q9UPT5	EXOC7	-1.2071	0.0315029	Exocyst complex component 7							EXOC7	HUMAN	Data_human
Q9UIS9	MBD1	-1.19453	0.170093	Methyl-CpG-binding domain protein 1							MBD1	HUMAN	Data_human
O60231	DHX16	-1.19378	7.70455e-05	Pre-mRNA-splicing factor ATP-dependent RNA helicase DHX16							DHX16	HUMAN	Data_human
Q12965	MYO1E	-1.16941	0.169025	Unconventional myosin-Ie							MYO1E	HUMAN	Data_human
Q96BW9	TAMM41	-1.15799	0.122815	Phosphatidate cytidylyltransferase, mitochondrial							TAM41	HUMAN	Data_human
Q9BVS4	RIOK2	-1.15742	0.000265503	Serine/threonine-protein kinase RIO2							RIOK2	HUMAN	Data_human
Q15004	PCLAF	-1.15683	0.0586667	PCNA-associated factor							PAF15	HUMAN	Data_human
O15013	ARHGEF10	-1.14832	0.0346337	Rho guanine nucleotide exchange factor 10							ARHGA	HUMAN	Data_human
Q9NQW6	ANLN	-1.14641	0.000840399	Anillin							ANLN	HUMAN	Data_human
Q8NBU5	ATAD1	-1.14612	0.00340311	ATPase family AAA domain-containing protein 1							ATAD1	HUMAN	Data_human
Q14644	RASA3	-1.14424	0.190309	Ras GTPase-activating protein 3							RASA3	HUMAN	Data_human
P31350	RRM2	-1.14382	0.0128296	Ribonucleoside-diphosphate reductase subunit M2							RIR2	HUMAN	Data_human
P04183	TK1	-1.13984	0.00228197	Thymidine kinase, cytosolic							KITH	HUMAN	Data_human
P0CG30	GSTT2	-1.09819	0.0153093	Glutathione S-transferase theta-2B OS							GSTT2	HUMAN	Data_human
Q5U5X0	LYRM7	-1.08191	0.0497152	Complex III assembly factor LYRM7							LYRM7	HUMAN	Data_human
Q9Y5T5	USP16	-1.08095	0.345753	Ubiquitin carboxyl-terminal hydrolase 16							UBP16	HUMAN	Data_human
Q9HBM1	SPC25	-1.0799	0.10944	Kinetochore protein Spc25							SPC25	HUMAN	Data_human
Q15126	PMVK	-1.07549	0.216922	Phosphomevalonate kinase							PMVK	HUMAN	Data_human
Q9Y6G5	COMMD10	-1.06709	0.0917962	COMM domain-containing protein 10							COMDA	HUMAN	Data_human
Q9NR30	DDX21	-1.06309	2.49419e-05	Nucleolar RNA helicase 2							DDX21	HUMAN	Data_human
P52756	RBM5	-1.06286	0.0154892	RNA-binding protein 5							RBM5	HUMAN	Data_human
P31641	SC6A6	-1.03955	0.136043	Sodium- and chloride-dependent taurine transporter							SC6A6	HUMAN	Data_human
Q9BQ95	ECSIT	-1.03248	0.420276	Evolutionarily conserved signaling intermediate in Toll pathway, mitochondrial							ECSIT	HUMAN	Data_human
P11802	CDK4	-1.03044	0.0396429	Cyclin-dependent kinase 4							CDK4	HUMAN	Data_human
Q96PZ2	FAM111A	-1.02962	0.00645276	Protein FAM111A							F111A	HUMAN	Data_human
Q8WWQ0	PHIP	-1.02624	0.187319	PH-interacting protein							PHIP	HUMAN	Data_human
Q5C9Z4	NOM1	-1.02517	0.10672	Nucleolar MIF4G domain-containing protein 1							NOM1	HUMAN	Data_human
P46013	MKI67	-1.02384	1.94587e-05	Proliferation marker protein Ki-67							KI67	HUMAN	Data_human
Q9NX20	MRPL16	-1.02309	0.190984	39S ribosomal protein L16, mitochondrial							RM16	HUMAN	Data_human
Q9P2B4	CTTNBP2NL	-1.01768	0.0234889	CTTNBP2 N-terminal-like protein							CT2NL	HUMAN	Data_human
O60306	AQR	-1.00241	0.00319708	RNA helicase aquarius							AQR	HUMAN	Data_human
Q8WWY3	PRPF31	-0.999993	0.0290573	U4/U6 small nuclear ribonucleoprotein Prp31							PRP31	HUMAN	Data_human
O95486	SEC24A	-0.999585	0.0211424	Protein transport protein Sec24A							SC24A	HUMAN	Data_human
O43660	PLRG1	-0.99763	0.00122372	Pleiotropic regulator 1							PLRG1	HUMAN	Data_human
Q9BXK1	KLF16	-0.980595	0.158223	Krueppel-like factor 16							KLF16	HUMAN	Data_human
Q6PL18	ATAD2	-0.979562	0.0072186	ATPase family AAA domain-containing protein 2							ATAD2	HUMAN	Data_human
Q15125	EBP	-0.977407	0.00937052	3-beta-hydroxysteroid-Delta(8),Delta(7)-isomerase							EBP	HUMAN	Data_human
P55011	SLC12A2	-0.97598	0.00421153	Solute carrier family 12 member 2							S12A2	HUMAN	Data_human
Q5T200	ZC3H13	-0.969063	0.0869463	Zinc finger CCCH domain-containing protein 13							ZC3HD	HUMAN	Data_human
P49642	PRIM1	-0.966411	0.00436777	DNA primase small subunit							PRI1	HUMAN	Data_human
Q9NWU5	MRPL22	-0.965327	0.241486	39S ribosomal protein L22, mitochondrial							RM22	HUMAN	Data_human
P49841	GSK3B	-0.953498	0.118378	Glycogen synthase kinase-3 beta							GSK3B	HUMAN	Data_human
P46937	YAP1	-0.933691	0.0194936	Transcriptional coactivator YAP1							YAP1	HUMAN	Data_human
P61225	RAP2B	-0.928557	0.00110087	Ras-related protein Rap-2b							RAP2B	HUMAN	Data_human
Q9Y448	KNSTRN	-0.923509	0.159003	Small kinetochore-associated protein							SKAP	HUMAN	Data_human
Q9UKX7	NUP50	-0.918338	0.00211214	Nuclear pore complex protein Nup50							NUP50	HUMAN	Data_human
P49257	LMAN1	-0.918078	0.000573931	Protein ERGIC-53							LMAN1	HUMAN	Data_human
Q9Y2R4	DDX52	-0.918015	0.0211785	Probable ATP-dependent RNA helicase DDX52							DDX52	HUMAN	Data_human
Q9BWH6	RPAP1	-0.910392	0.157309	RNA polymerase II-associated protein 1							RPAP1	HUMAN	Data_human
Q02952	AKAP12	-0.910032	0.0293957	A-kinase anchor protein 12							AKA12	HUMAN	Data_human
P56270	MAZ	-0.906321	0.0320415	Myc-associated zinc							MAZ	HUMAN	Data_human
Q9UJW0	DCTN4	-0.905639	0.058641	Dynactin subunit 4							DCTN4	HUMAN	Data_human
P40763	STAT3	-0.897897	0.00158388	Signal transducer and activator of transcription 3							STAT3	HUMAN	Data_human
O43290	SART1	-0.897613	0.00122554	U4/U6.U5 tri-snRNP-associated protein 1							SNUT1	HUMAN	Data_human
Q14807	KIF22	-0.896714	0.0230564	Kinesin-like protein KIF22							KIF22	HUMAN	Data_human
Q8WZA0	LZIC	-0.896081	0.171173	Protein LZIC							LZIC	HUMAN	Data_human
Q9P2I0	CPSF2	-0.886451	0.0126992	Cleavage and polyadenylation specificity factor subunit 2							CPSF2	HUMAN	Data_human
Q8NB90	SPATA5	-0.885545	0.25502	ATPase family protein 2 homolog							AFG2H	HUMAN	Data_human
Q16850	CYP51A1	-0.88529	0.00215895	Lanosterol 14-alpha demethylase							CP51A	HUMAN	Data_human
Q96HE9	PRR11	-0.87342	0.026157	Proline-rich protein 11							PRR11	HUMAN	Data_human
Q9Y3T9	NOC2L	-0.871558	0.0820537	Nucleolar complex protein 2 homolog							NOC2L	HUMAN	Data_human
Q86VI3	IQGAP3	-0.871407	0.0118021	Ras GTPase-activating-like protein IQGAP3							IQGA3	HUMAN	Data_human
O43815	STRN	-0.868466	0.0464206	Striatin							STRN	HUMAN	Data_human
Q9H0U9	TSPYL1	-0.867413	0.116088	Testis-specific Y-encoded-like protein 1							TSYL1	HUMAN	Data_human
P49454	CENPF	-0.865826	0.0110332	Centromere protein F							CENPF	HUMAN	Data_human
Q53GQ0	HSD17B12	-0.865308	0.060696	Very-long-chain 3-oxoacyl-CoA reductase							DHB12	HUMAN	Data_human
P23511	NFYA	-0.86441	0.00735463	Nuclear transcription factor Y subunit alpha							NFYA	HUMAN	Data_human
Q5UIP0	RIF1	-0.851975	0.00259212	Telomere-associated protein RIF1							RIF1	HUMAN	Data_human
P35251	RFC1	-0.843505	0.0171242	Replication factor C subunit 1							RFC1	HUMAN	Data_human
P45984	MAPK9	-0.842212	0.363756	Mitogen-activated protein kinase 9							MK09	HUMAN	Data_human
Q9NP92	MRPS30	-0.840649	0.349975	39S ribosomal protein S30, mitochondrial							RT30	HUMAN	Data_human
P49914	MTHFS	-0.834569	0.109885	5-formyltetrahydrofolate cyclo-ligase							MTHFS	HUMAN	Data_human
Q96KB5	PBK	-0.830438	0.00101552	Lymphokine-activated killer T-cell-originated protein kinase							TOPK	HUMAN	Data_human
Q8TEM1	NUP210	-0.820161	0.40185	Nuclear pore membrane glycoprotein 210							PO210	HUMAN	Data_human
Q99653	CHP1	-0.809366	0.00624828	Calcineurin B homologous protein 1							CHP1	HUMAN	Data_human
P18858	LIG1	-0.808397	0.0278047	DNA ligase 1							DNLI1	HUMAN	Data_human
Q96EK7	FAM120B	-0.806927	0.154545	Constitutive coactivator of peroxisome proliferator-activated receptor gamma							F120B	HUMAN	Data_human
O15126	SCAMP1	-0.805036	0.098123	Secretory carrier-associated membrane protein 1							SCAM1	HUMAN	Data_human
Q5JSH3	WDR44	-0.803447	0.330253	WD repeat-containing protein 44							WDR44	HUMAN	Data_human
Q7L2J0	MEPCE	-0.801987	0.0433531	7SK snRNA methylphosphate capping enzyme							MEPCE	HUMAN	Data_human
O43493	TGOLN2	-0.796462	0.000809345	Trans-Golgi network integral membrane protein 2							TGON2	HUMAN	Data_human
Q8TCG1	CIP2A	-0.795787	0.0438215	Protein CIP2A							CIP2A	HUMAN	Data_human
Q96AE4	FUBP1	-0.792927	0.000408211	Far upstream element-binding protein 1							FUBP1	HUMAN	Data_human
P53396	ACLY	-0.792876	9.98158e-05	ATP-citrate synthase							ACLY	HUMAN	Data_human
P28676	GCA	-0.787742	0.01428	Grancalcin							GRAN	HUMAN	Data_human
O14578	CIT	-0.785027	0.0117765	Citron Rho-interacting kinase							CTRO	HUMAN	Data_human
P26583	HMGB2	-0.778519	0.00663035	High mobility group protein B2							HMGB2	HUMAN	Data_human
Q8NDI1	EHBP1	-0.775879	0.474406	EH domain-binding protein 1							EHBP1	HUMAN	Data_human
Q9H7D7	WDR26	-0.770267	0.025372	WD repeat-containing protein 26							WDR26	HUMAN	Data_human
P78332	RBM6	-0.769671	0.457111	RNA-binding protein 6							RBM6	HUMAN	Data_human
O95619	YEATS4	-0.76646	0.0697034	YEATS domain-containing protein 4							YETS4	HUMAN	Data_human
O75746	SLC25A12	-0.760232	0.0777747	Calcium-binding mitochondrial carrier protein Aralar1							CMC1	HUMAN	Data_human
Q7Z7F7	MRPL55	-0.758907	0.217886	39S ribosomal protein L55, mitochondrial							RM55	HUMAN	Data_human
P82912	MRPS11	-0.758787	0.0691971	28S ribosomal protein S11, mitochondrial							RT11	HUMAN	Data_human
O94973	AP2A2	-0.758766	0.0900617	AP-2 complex subunit alpha-2							AP2A2	HUMAN	Data_human
Q9Y6M5	SLC30A1	-0.758178	0.300336	Zinc transporter 1							ZNT1	HUMAN	Data_human
Q96RP9	GFM1	-0.75205	0.000201471	Elongation factor G, mitochondrial							EFGM	HUMAN	Data_human
Q15738	NSDHL	-0.747022	0.00194416	Sterol-4-alpha-carboxylate 3-dehydrogenase, decarboxylating							NSDHL	HUMAN	Data_human
Q9NU22	MDN1	-0.744459	0.390211	Midasin							MDN1	HUMAN	Data_human
O14974	PPP1R12A	-0.736759	0.000736928	Protein phosphatase 1 regulatory subunit 12A							MYPT1	HUMAN	Data_human
Q9Y5J1	UTP18	-0.736536	0.273738	U3 small nucleolar RNA-associated protein 18 homolog							UTP18	HUMAN	Data_human
O14647	CHD2	-0.736249	0.10615	Chromodomain-helicase-DNA-binding protein 2							CHD2	HUMAN	Data_human
Q15398	DLGAP5	-0.736055	0.00358708	Disks large-associated protein 5							DLGP5	HUMAN	Data_human
O60518	RANBP6	-0.731332	0.0773796	Ran-binding protein 6							RNBP6	HUMAN	Data_human
Q6YP21	KYAT3	-0.731284	0.102504	Kynurenine--oxoglutarate transaminase 3							KAT3	HUMAN	Data_human
P12235	SLC25A4	-0.730754	0.0362701	ADP/ATP translocase 1							ADT1	HUMAN	Data_human
O60502	OGA	-0.730498	0.0739754	Protein O-GlcNAcase							OGA	HUMAN	Data_human
Q9H2U1	DHX36	-0.730453	0.0081751	ATP-dependent DNA/RNA helicase DHX36							DHX36	HUMAN	Data_human
Q96P70	IPO9	-0.727718	0.02472	Importin-9							IPO9	HUMAN	Data_human
P34896	SHMT1	-0.726002	0.207155	Serine hydroxymethyltransferase, cytosolic							GLYC	HUMAN	Data_human
P07947	YES1	-0.725144	0.289343	Tyrosine-protein kinase Yes							YES	HUMAN	Data_human
P32322	PYCR1	-0.724752	0.0018203	Pyrroline-5-carboxylate reductase 1, mitochondrial							P5CR1	HUMAN	Data_human
P50613	CDK7	-0.722131	0.108819	Cyclin-dependent kinase 7							CDK7	HUMAN	Data_human
O15047	SETD1A	-0.722098	0.249152	Histone-lysine N-methyltransferase SETD1A							SET1A	HUMAN	Data_human
Q5ZPR3	CD276	-0.720975	0.211474	CD276 antigen							CD276	HUMAN	Data_human
P35580	MYH10	-0.712458	0.00527264	Myosin-10							MYH10	HUMAN	Data_human
Q92625	ANKS1A	-0.71221	0.122589	Ankyrin repeat and SAM domain-containing protein 1A							ANS1A	HUMAN	Data_human
P62826	RAN	-0.708065	0.0371185	GTP-binding nuclear protein Ran							RAN	HUMAN	Data_human
Q7L9L4	MOB1B	-0.705353	0.000248556	MOB kinase activator 1B							MOB1B	HUMAN	Data_human
Q9H8S9	MOB1A	-0.705353	0.000248556	MOB kinase activator 1A							MOB1A	HUMAN	Data_human
Q8WY22	BRI3BP	-0.70104	0.0202763	BRI3-binding protein							BRI3B	HUMAN	Data_human
Q9BTD8	RBM42	-0.700352	0.368697	RNA-binding protein 42							RBM42	HUMAN	Data_human
P10412	H1-4	-0.698084	0.00151422	Histone H1.4							H14	HUMAN	Data_human
Q8WW32	HMGB4	-0.697953	0.173387	High mobility group protein B4							HMGB4	HUMAN	Data_human
Q9NPI6	DCP1A	-0.696149	0.120183	mRNA-decapping enzyme 1A							DCP1A	HUMAN	Data_human
O75691	UTP20	-0.696146	0.0401691	Small subunit processome component 20 homolog							UTP20	HUMAN	Data_human
Q86TX2	ACOT1	-0.69505	0.0270177	Acyl-coenzyme A t							ACOT1	HUMAN	Data_human
Q13085	ACACA	-0.694379	0.359468	Acetyl-CoA carboxylase 1							ACACA	HUMAN	Data_human
Q9H8V3	ECT2	-0.691993	0.0532583	Protein ECT2							ECT2	HUMAN	Data_human
Q13469	NFATC2	-0.691629	0.000561547	Nuclear factor of activated T-cells, cytoplasmic 2							NFAC2	HUMAN	Data_human
Q13049	TRIM32	-0.690686	0.145582	E3 ubiquitin-protein ligase TRIM32							TRI32	HUMAN	Data_human
Q6PJG6	BRAT1	-0.689711	0.388452	BRCA1-associated ATM activator 1							BRAT1	HUMAN	Data_human
Q14746	COG2	-0.688704	0.0655648	Conserved oligomeric Golgi complex subunit 2							COG2	HUMAN	Data_human
Q9H967	WDR76	-0.688555	0.00796657	WD repeat-containin							WDR76	HUMAN	Data_human
Q15645	TRIP13	-0.68714	0.0869358	Pachytene checkpoint protein 2 homolog							PCH2	HUMAN	Data_human
Q9NX47	MARCHF5	-0.686413	0.128876	E3 ubiquitin-protein ligase MARCHF5							MARH5	HUMAN	Data_human
Q96GD4	AURKB	-0.685958	0.279037	Aurora kinase B							AURKB	HUMAN	Data_human
Q96JB2	COG3	-0.684803	0.131707	Conserved oligomeric Golgi complex subunit 3							COG3	HUMAN	Data_human
Q6WKZ4	RAB11FIP1	-0.684793	0.337975	Rab11 family-interacting protein 1							RFIP1	HUMAN	Data_human
Q7L804	RFIP2	-0.684793	0.337975	Rab11 family-interacting							RFIP2	HUMAN	Data_human
P11388	TOP2A	-0.682747	0.000216015	DNA topoisomerase 2-alpha							TOP2A	HUMAN	Data_human
Q9NXV2	KCTD5	-0.682194	0.0936943	BTB/POZ domain-containing protein KCTD5							KCTD5	HUMAN	Data_human
Q5T6V5	C9orf64	-0.681251	0.287185	Queuosine salvage protein							QSPP	HUMAN	Data_human
O75494	SRSF10	-0.675967	0.200849	Serine/arginine-rich splicing factor 10							SRS10	HUMAN	Data_human
Q8NHV4	NEDD1	-0.675663	0.0984304	Protein NEDD1							NEDD1	HUMAN	Data_human
Q6N069	NAA16	-0.671425	0.445096	N-alpha-acetyltransferase 16, NatA auxiliary subunit							NAA16	HUMAN	Data_human
Q9Y2S7	POLDIP2	-0.66273	0.0502249	Polymerase delta-interacting protein 2							PDIP2	HUMAN	Data_human
O95997	PTTG1	-0.662619	0.0441565	Securin							PTTG1	HUMAN	Data_human
Q9NZH5	PTTG2	-0.662619	0.0441565	Securin-2							PTTG2	HUMAN	Data_human
Q9NZI7	UBP1	-0.662152	0.457238	Upstream-binding protein 1							UBIP1	HUMAN	Data_human
O43670	ZNF207	-0.656579	0.000416871	BUB3-interacting and GLEBS motif-containing protein ZNF207							ZN207	HUMAN	Data_human
Q15022	SUZ12	-0.65636	0.0524056	Polycomb protein SUZ12							SUZ12	HUMAN	Data_human
P36954	POLR2I	-0.655288	0.0818516	DNA-directed RNA polymerase II subunit RPB9							RPB9	HUMAN	Data_human
Q96NH3	TBC1D32	-0.652857	0.0242265	Protein broad-minded							BROMI	HUMAN	Data_human
O75410	TACC1	-0.648578	0.115771	Transforming acidic coiled-coil-containing protein 1							TACC1	HUMAN	Data_human
P23381	WARS1	-0.646647	0.00115445	Tryptophan--tRNA ligase, cytoplasmic							SYWC	HUMAN	Data_human
P23921	RRM1	-0.646162	0.0058826	Ribonucleoside-diphosphate reductase large subunit							RIR1	HUMAN	Data_human
Q6UN15	FIP1L1	-0.645476	0.0900503	Pre-mRNA 3-end-processing factor FIP1							FIP1	HUMAN	Data_human
O75815	BCAR3	-0.643391	0.347589	Breast cancer anti-estrogen resistance protein 3							BCAR3	HUMAN	Data_human
P40937	RFC5	-0.640739	0.00344506	Replication factor C subunit 5							RFC5	HUMAN	Data_human
Q14790	CASP8	-0.640409	0.0732247	Caspase-8							CASP8	HUMAN	Data_human
O60341	KDM1A	-0.640057	0.244538	Lysine-specific histone demethylase 1A							KDM1A	HUMAN	Data_human
Q8IXQ4	GPALPP1	-0.639933	0.0011199	GPALPP motifs-containing protein 1							GPAM1	HUMAN	Data_human
O95429	BAG4	-0.6396	0.00116907	BAG family molecular chaperone regulator 4							BAG4	HUMAN	Data_human
O60216	RAD21	-0.63945	0.00326329	Double-strand-break repair protein rad21 homolog							RAD21	HUMAN	Data_human
Q9BTX1	NDC1	-0.63836	0.0125608	Nucleoporin NDC1							NDC1	HUMAN	Data_human
Q9BZF1	OSBPL8	-0.637406	0.0089699	Oxysterol-binding protein-related protein 8							OSBL8	HUMAN	Data_human
P26374	CHML	-0.635589	0.175826	Rab proteins geranylgeranyltransferase component A 2							RAE2	HUMAN	Data_human
Q96E39	RBMXL1	-0.634114	0.0394523	RNA binding motif protein, X-linked-like-1							RMXL1	HUMAN	Data_human
Q9Y5H1	PCDHGA2	-0.63197	0.0110743	Protocadherin gamma-A2							PCDG2	HUMAN	Data_human
Q9Y5H4	PCDHGA1	-0.63197	0.0110743	Protocadherin gamma-A1							PCDG1	HUMAN	Data_human
Q9Y5G8	PCDG5	-0.63197	0.0110743	Protocadherin gamma-A5							PCDG5	HUMAN	Data_human
Q14C86	GAPVD1	-0.627619	0.354474	GTPase-activating protein and VPS9 domain-containing protein 1							GAPD1	HUMAN	Data_human
Q9NSV4	DIAPH3	-0.627145	0.0893409	Protein diaphanous homolog 3							DIAP3	HUMAN	Data_human
Q9UKL0	RCOR1	-0.625101	0.0968034	REST corepressor 1							RCOR1	HUMAN	Data_human
P04181	OAT	-0.624494	0.000408899	Ornithine aminotransferase, mitochondrial							OAT	HUMAN	Data_human
P52732	KIF11	-0.624344	0.000662042	Kinesin-like protein KIF11							KIF11	HUMAN	Data_human
Q96L91	EP400	-0.623769	0.128767	E1A-binding protein p400							EP400	HUMAN	Data_human
Q14315	FLNC	-0.623669	0.00112723	Filamin-C							FLNC	HUMAN	Data_human
Q9UNQ2	DIMT1	-0.620889	0.0093206	Probable dimethyladenosine transferase							DIM1	HUMAN	Data_human
Q9UNZ5	C19orf53	-0.618632	0.176797	Leydig cell tumor 10 kDa protein homolog							L10K	HUMAN	Data_human
Q8WUF5	PPP1R13L	-0.612869	0.0042551	RelA-associated inhibitor							IASPP	HUMAN	Data_human
Q9H9C1	VIPAS39	-0.611722	0.445392	Spermatogenesis-defective protein 39 homolog							SPE39	HUMAN	Data_human
Q8N5G2	MACO1	-0.608927	0.285144	Macoilin							MACOI	HUMAN	Data_human
O75818	RPP40	-0.608915	0.271922	Ribonuclease P							RPP40	HUMAN	Data_human
P08581	MET	-0.607075	0.0738163	Hepatocyte growth factor receptor							MET	HUMAN	Data_human
Q13523	PRPF4B	-0.606883	0.413397	Serine/threonine-protein kinase PRP4 homolog							PRP4B	HUMAN	Data_human
Q8IV48	ERI1	-0.606492	0.0237597	3-5 exoribonuclease 1							ERI1	HUMAN	Data_human
P49736	MCM2	-0.605393	0.000786233	DNA replication licensing factor MCM2							MCM2	HUMAN	Data_human
P20839	IMDH1	-0.604896	0.212589	Ino							IMDH1	HUMAN	Data_human
P13796	LCP1	-0.601312	0.00361463	Plastin-2							PLSL	HUMAN	Data_human
Q9H0V9	LMAN2L	-0.600555	0.178729	VIP36-like protein							LMA2L	HUMAN	Data_human
Q9NX70	MED29	-0.600411	0.21435	Mediator of RNA polymerase II transcription subunit 29							MED29	HUMAN	Data_human
P14921	ETS1	-0.597543	0.0480232	Protein C-ets-1							ETS1	HUMAN	Data_human
O15260	SURF4	-0.596895	0.532477	Surfeit locus protein 4							SURF4	HUMAN	Data_human
Q9Y3A6	TMED5	-0.595103	0.237012	Transmembrane emp24 domain-containing protein 5							TMED5	HUMAN	Data_human
Q8IYU8	MICU2	-0.592449	0.157759	Calcium uptake protein 2, mitochondrial							MICU2	HUMAN	Data_human
Q6PI48	DARS2	-0.592382	0.0323763	Aspartate--tRNA ligase, mitochondrial							SYDM	HUMAN	Data_human
Q9BYV8	CEP41	-0.591762	0.236001	Centrosomal protein of 41 kDa							CEP41	HUMAN	Data_human
Q9BRJ6	C7orf50	-0.590407	0.0456554	Uncharacterized protein C7orf50							CG050	HUMAN	Data_human
Q68D91	MBLAC2	-0.589443	0.150804	Metallo-beta-lactamase domain-containing protein 2							MBLC2	HUMAN	Data_human
P18615	NELFE	-0.589354	0.0592501	Negative elongation factor E							NELFE	HUMAN	Data_human
Q14157	UBAP2L	-0.589034	0.00146412	Ubiquitin-associated protein 2-like							UBP2L	HUMAN	Data_human
Q9NP79	VTA1	-0.588744	0.00377382	Vacuolar protein sorting-associated protein VTA1 homolog							VTA1	HUMAN	Data_human
Q96BP3	PPWD1	-0.588404	0.208696	Peptidylprolyl isomerase domain and WD repeat-containing protein 1							PPWD1	HUMAN	Data_human
Q8WUD4	CCDC12	-0.587114	0.0343743	Coiled-coil domain-containing protein 12							CCD12	HUMAN	Data_human
Q9UL25	RAB21	-0.584997	0.038304	Ras-related protein Rab-21							RAB21	HUMAN	Data_human
Q9Y5L4	TIMM13	-0.581696	0.0964756	Mitochondrial import inner membrane translocase subunit Tim13							TIM13	HUMAN	Data_human
Q5T2R2	PDSS1	-0.576711	0.117683	Decaprenyl-diphosphate synthase subunit 1							DPS1	HUMAN	Data_human
Q14019	COTL1	-0.576656	0.0575147	Coactosin-like protein							COTL1	HUMAN	Data_human
Q9NQZ2	UTP3	-0.574176	0.00884554	Something about silencing protein 10							SAS10	HUMAN	Data_human
O60343	TBC1D4	-0.57379	0.107945	TBC1 domain family member 4							TBCD4	HUMAN	Data_human
P21912	SDHB	-0.5713	0.0376973	Succinate dehydrogenase [ubiquinone] iron-sulfur subunit, mitochondrial							SDHB	HUMAN	Data_human
P29992	GNA11	-0.569996	0.148788	Guanine nucleotide-binding protein subunit alpha-11							GNA11	HUMAN	Data_human
O75362	ZNF217	-0.56859	0.285328	Zinc finger protein 217							ZN217	HUMAN	Data_human
Q92522	H1FX	-0.568151	0.055583	Histone H1x							H1X	HUMAN	Data_human
Q99618	CDCA3	-0.567784	0.214445	Cell division cycle-							CDCA3	HUMAN	Data_human
O60462	NRP2	-0.566137	0.331182	Neuropilin-2							NRP2	HUMAN	Data_human
O14965	AURKA	-0.565494	0.276726	Aurora kinase A							AURKA	HUMAN	Data_human
Q9P035	HACD3	-0.564947	0.198841	Very-long-chain (3R)-3-hydroxyacyl-CoA dehydratase 3							HACD3	HUMAN	Data_human
P28340	POLD1	-0.561122	0.0883385	DNA polymerase delta catalytic subunit							DPOD1	HUMAN	Data_human
Q7Z4Q2	HEATR3	-0.556536	0.00515615	HEAT repeat-containing protein 3							HEAT3	HUMAN	Data_human
O00458	IFRD1	-0.554785	0.086972	Interferon-related developmental regulator 1							IFRD1	HUMAN	Data_human
Q9HD33	MRPL47	-0.55359	0.0192908	39S ribosomal protein L47, mitochondrial							RM47	HUMAN	Data_human
Q8IXT5	RBM12B	-0.552956	0.0722225	RNA-binding protein 12B							RB12B	HUMAN	Data_human
Q99704	DOK1	-0.550133	0.0967239	Docking protein 1							DOK1	HUMAN	Data_human
P42167	TMPO	-0.549242	0.00214628	Lamina-associated polypeptide 2, isoforms beta/gamma							LAP2B	HUMAN	Data_human
Q9Y450	HBS1L	-0.548167	0.101353	HBS1-like protein							HBS1L	HUMAN	Data_human
Q06136	KDSR	-0.54747	0.0702545	3-ketodihydrosphingosine reductase							KDSR	HUMAN	Data_human
Q15165	PON2	-0.547129	0.0069035	Serum paraoxonase/arylesterase 2							PON2	HUMAN	Data_human
Q6EEV4	POLR2M	-0.546201	0.0331737	DNA-directed RNA polymerase II subunit GRINL1A, isoforms 4/5							GL1AD	HUMAN	Data_human
P09104	ENO2	-0.545618	0.491796	Gamma-enolase							ENOG	HUMAN	Data_human
Q9NVM4	PRMT7	-0.543258	0.234609	Protein arginine N-methyltransferase 7							ANM7	HUMAN	Data_human
Q99661	KIF2C	-0.54261	0.00195842	Kinesin-like protein KIF2C							KIF2C	HUMAN	Data_human
Q9Y3B9	RRP15	-0.541162	0.236751	RRP15-like protein							RRP15	HUMAN	Data_human
O95864	FADS2	-0.539549	0.0242592	Acyl-CoA 6-desaturase							FADS2	HUMAN	Data_human
O43819	SCO2	-0.539125	0.0797564	Protein SCO2 homolog, mitochondrial							SCO2	HUMAN	Data_human
O14777	NDC80	-0.538344	0.0125564	Kinetochore protein NDC80 homolog							NDC80	HUMAN	Data_human
P05412	JUN	-0.538131	0.0538258	Transcription factor AP-1							JUN	HUMAN	Data_human
Q9HD20	ATP13A1	-0.537546	0.0741539	Manganese-transporting ATPase 13A1							AT131	HUMAN	Data_human
P40692	MLH1	-0.536321	0.0398684	DNA mismatch repair protein Mlh1							MLH1	HUMAN	Data_human
Q9P289	STK26	-0.536138	0.239546	Serine/threonine-protein kinase 26							STK26	HUMAN	Data_human
Q12789	GTF3C1	-0.535977	0.0661225	General transcription factor 3C polypeptide 1							TF3C1	HUMAN	Data_human
Q6NZ67	MZT2B	-0.535632	0.15177	Mitotic-spindle organizing protein 2B							MZT2B	HUMAN	Data_human
Q8TC07	TBC1D15	-0.533872	0.324868	TBC1 domain family member 15							TBC15	HUMAN	Data_human
P61020	RAB5B	-0.531404	0.0135295	Ras-related protein Rab-5B							RAB5B	HUMAN	Data_human
Q9Y2V2	CARHSP1	-0.526004	0.00503176	Calcium-regulated heat-stable protein 1							CHSP1	HUMAN	Data_human
O94901	SUN1	-0.520821	0.136398	SUN domain-containing protein 1							SUN1	HUMAN	Data_human
Q09161	NCBP1	-0.520818	0.263075	Nuclear cap-binding protein subunit 1							NCBP1	HUMAN	Data_human
Q9NXF1	TEX10	-0.518081	0.162081	Testis-expressed protein 10							TEX10	HUMAN	Data_human
Q9UKN8	GTF3C4	-0.513635	0.518699	General transcription factor 3C polypeptide 4							TF3C4	HUMAN	Data_human
Q96SW2	CRBN	-0.513017	0.267836	Protein cereblon							CRBN	HUMAN	Data_human
Q8TBA6	GOLGA5	-0.512993	0.323134	Golgin subfamily A member 5							GOGA5	HUMAN	Data_human
Q9NUQ3	TXLNG	-0.512763	0.0865143	Gamma-taxilin							TXLNG	HUMAN	Data_human
P26440	IVD	-0.511881	0.0393927	Isovaleryl-CoA dehydrogenase, mitochondrial							IVD	HUMAN	Data_human
Q9UI30	TRMT112	-0.510317	0.0346648	Multifunctional methyltransferase subunit TRM112-like protein							TR112	HUMAN	Data_human
Q92922	SMARCC1	-0.509738	0.0233646	SWI/SNF complex subunit SMARCC1							SMRC1	HUMAN	Data_human
Q9BXS6	NUSAP1	-0.50859	0.0343526	Nucleolar and spindle-associated protein 1							NUSAP	HUMAN	Data_human
P13196	ALAS1	-0.508346	0.659627	5-aminolevulinate synthase, nonspecific, mitochondrial							HEM1	HUMAN	Data_human
Q14118	DAG1	-0.50729	0.0535414	Dystroglycan							DAG1	HUMAN	Data_human
Q9NRF9	POLE3	-0.505889	0.00299002	DNA polymerase epsilon subunit 3							DPOE3	HUMAN	Data_human
O15116	LSM1	-0.505657	0.226317	U6 s							LSM1	HUMAN	Data_human
Q8NFV4	ABHD11	-0.503249	0.643754	Protein ABHD11							ABHDB	HUMAN	Data_human
P41214	EIF2D	-0.500638	0.0606305	Eukaryotic translation initiation factor 2D							EIF2D	HUMAN	Data_human
P60604	UBE2G2	-0.498843	0.0649806	Ubiquitin-conjugating enzyme E2 G2							UB2G2	HUMAN	Data_human
Q15276	RABEP1	-0.498078	0.365946	Rab GTPase-binding effector protein 1							RABE1	HUMAN	Data_human
Q9H7E9	C8orf33	-0.497745	0.62306	UPF0488 protein C8orf33							CH033	HUMAN	Data_human
Q9H0L4	CSTF2T	-0.496647	0.439128	Cleavage stimulation factor subunit 2 tau variant							CSTFT	HUMAN	Data_human
Q12824	SMARCB1	-0.491123	0.0972191	SWI/SNF-related matrix-associated actin-dependent regulator of chromatin subfamily B member 1							SNF5	HUMAN	Data_human
P35250	RFC2	-0.48936	0.0156294	Replication factor C subunit 2							RFC2	HUMAN	Data_human
O75694	NUP155	-0.488997	0.0127417	Nuclear pore complex protein Nup155							NU155	HUMAN	Data_human
P32780	GTF2H1	-0.487121	0.266215	General transcription factor IIH subunit 1							TF2H1	HUMAN	Data_human
Q12933	TRAF2	-0.485775	0.409512	TNF receptor-associated factor 2							TRAF2	HUMAN	Data_human
Q2M2I8	AAK1	-0.485027	0.0310014	AP2-associated protein kinase 1							AAK1	HUMAN	Data_human
Q9NUQ8	ABCF3	-0.48418	0.072785	ATP-binding cassette sub-family F member 3							ABCF3	HUMAN	Data_human
O60287	URB1	-0.484015	0.0237054	Nucleolar pre-ribosomal-associated protein 1							NPA1P	HUMAN	Data_human
Q9NXH8	TOR4A	-0.483918	0.0518316	Torsin-4A							TOR4A	HUMAN	Data_human
Q9HAB8	PPCS	-0.483246	0.0749359	Phosphopantothenate--cysteine ligase							PPCS	HUMAN	Data_human
Q9UEE9	CFDP1	-0.482227	0.173736	Craniofacial development protein 1							CFDP1	HUMAN	Data_human
Q5T8D3	ACBD5	-0.482197	0.115366	Acyl-CoA-binding domain-containing protein 5							ACBD5	HUMAN	Data_human
P40222	TXLNA	-0.481463	0.0412123	Alpha-taxilin							TXLNA	HUMAN	Data_human
Q8NI36	WDR36	-0.481297	0.0296484	WD repeat-containing protein 36							WDR36	HUMAN	Data_human
Q96BD8	SKA1	-0.481235	0.10521	Spindle and kinetochore-associated protein 1							SKA1	HUMAN	Data_human
Q15208	STK38	-0.478623	0.573831	Serine/threonine-protein kinase 38							STK38	HUMAN	Data_human
Q13868	EXOSC2	-0.478297	0.270402	Exosome complex component RRP4							EXOS2	HUMAN	Data_human
Q9NWT6	HIF1AN	-0.477894	0.0116238	Hypoxia-inducible factor 1-alpha inhibitor							HIF1N	HUMAN	Data_human
Q9BYT8	NLN	-0.477739	0.11748	Neurolysin, mitochondrial							NEUL	HUMAN	Data_human
A6NDG6	PGP	-0.477521	0.168095	Glycerol-3-phosphate phosphatase							PGP	HUMAN	Data_human
P33981	TTK	-0.476593	0.201265	Dual specificity protein kinase TTK							TTK	HUMAN	Data_human
Q86WQ0	NR2C2AP	-0.476515	0.080978	Nuclear receptor 2C2-associated protein							NR2CA	HUMAN	Data_human
Q9UHQ7	TCEAL9	-0.475993	0.0696391	Transcription elongation factor A protein-like 9							TCAL9	HUMAN	Data_human
Q9Y3C0	WASHC3	-0.475097	0.0781706	WASH complex subunit 3							WASC3	HUMAN	Data_human
P33991	MCM4	-0.474811	0.0034694	DNA replication licensing factor MCM4							MCM4	HUMAN	Data_human
Q14146	URB2	-0.474123	0.0883723	Unhealthy ribosome biogenesis protein 2 homolog							URB2	HUMAN	Data_human
Q96CW5	TUBGCP3	-0.471537	0.0986877	Gamma-tubulin complex component 3							GCP3	HUMAN	Data_human
P04732	MT1E	-0.471513	0.206525	Metallothionein-1E							MT1E	HUMAN	Data_human
O94905	ERLIN2	-0.471131	0.0102925	Erlin-2							ERLN2	HUMAN	Data_human
Q96KQ7	EHMT2	-0.47091	0.0978418	Histone-lysine N-methyltransferase EHMT2							EHMT2	HUMAN	Data_human
Q5JTJ3	COA6	-0.470824	0.0207598	Cytochrome c oxidase assembly factor 6 homolog							COA6	HUMAN	Data_human
Q15910	EZH2	-0.470506	0.109631	Histone-lysine N-methyltransferase EZH2							EZH2	HUMAN	Data_human
P62851	RPS25	-0.470229	0.00780946	40S ribosomal protein S25							RS25	HUMAN	Data_human
P42695	NCAPD3	-0.467177	0.63748	Condensin-2 complex subunit D3							CNDD3	HUMAN	Data_human
Q92979	EMG1	-0.464307	0.450311	Ribosomal RNA small subunit methyltransferase NEP1							NEP1	HUMAN	Data_human
Q7Z7K6	CENPV	-0.463393	0.713219	Centromere protein V							CENPV	HUMAN	Data_human
Q99941	ATF6B	-0.462679	0.120522	Cyclic AMP-dependent transcription factor ATF-6 beta							ATF6B	HUMAN	Data_human
Q96JM3	CHAMP1	-0.462594	0.0108823	Chromosome alignment-maintaining phosphoprotein 1							CHAP1	HUMAN	Data_human
P0DJ07	PET100	-0.462472	0.00310054	Protein PET100 homolog, mitochondrial							PT100	HUMAN	Data_human
Q9ULW0	TPX2	-0.462463	0.00858955	Targeting protein for Xklp2							TPX2	HUMAN	Data_human
O15427	SLC16A3	-0.461095	0.441491	Monocarboxylate transporter 4							MOT4	HUMAN	Data_human
P14927	UQCRB	-0.460711	0.00460404	Cytochrome b-c1 complex subunit 7							QCR7	HUMAN	Data_human
O60508	CDC40	-0.460409	0.041945	Pre-mRNA-processing factor 17							PRP17	HUMAN	Data_human
Q9Y4B6	DCAF1	-0.46029	0.0627873	DDB1- and CUL4-associated factor 1							DCAF1	HUMAN	Data_human
Q96B49	TOMM6	-0.457996	0.155123	Mitochondrial import receptor subunit TOM6 homolog							TOM6	HUMAN	Data_human
Q9Y512	SAMM50	-0.456075	0.40702	Sorting and assembly machinery component 50 homolog							SAM50	HUMAN	Data_human
Q86W92	PPFIBP1	-0.451592	0.0761321	Liprin-beta-1							LIPB1	HUMAN	Data_human
Q9HAV4	XPO5	-0.451504	0.0347367	Exportin-5							XPO5	HUMAN	Data_human
Q15582	TGFBI	-0.451047	0.329388	Transforming growth factor-beta-induced protein ig-h3							BGH3	HUMAN	Data_human
Q9NX76	CMTM6	-0.450491	0.312596	CKLF-like MARVEL transmembrane domain-containing protein 6							CKLF6	HUMAN	Data_human
Q16204	CCDC6	-0.450175	0.00573515	Coiled-coil domain-containing protein 6							CCDC6	HUMAN	Data_human
P62253	UBE2G1	-0.449401	0.062341	Ubiquitin-conjugating enzyme E2 G1							UB2G1	HUMAN	Data_human
Q86V48	LUZP1	-0.449343	0.0745997	Leucine zipper protein 1							LUZP1	HUMAN	Data_human
Q6IBW4	NCAPH2	-0.449021	0.452037	Condensin-2 complex subunit H2							CNDH2	HUMAN	Data_human
Q8IXU6	SLC35F2	-0.448366	0.0210102	Solute carrier family 35 member F2							S35F2	HUMAN	Data_human
Q9Y2J2	E41L3	-0.44802	0.29262	Band 4.1-like protein 3							E41L3	HUMAN	Data_human
Q96PU8	QKI	-0.44705	0.0254985	Protein quaking							QKI	HUMAN	Data_human
Q9NVU7	SDAD1	-0.444776	0.0621468	Protein SDA1 homolog							SDA1	HUMAN	Data_human
P35241	RDX	-0.444766	0.0307635	Radixin							RADI	HUMAN	Data_human
Q9Y2U8	LEMD3	-0.44454	0.0897379	Inner nuclear membrane protein Man1							MAN1	HUMAN	Data_human
Q9BQ52	ELAC2	-0.444272	0.0159577	Zinc phosphodiesterase ELAC protein 2							RNZ2	HUMAN	Data_human
Q05048	CSTF1	-0.444138	0.186791	Cleavage stimulation factor subunit 1							CSTF1	HUMAN	Data_human
Q15785	TOMM34	-0.443164	0.00465939	Mitochondrial import receptor subunit TOM34							TOM34	HUMAN	Data_human
Q9NVM6	DNAJC17	-0.442531	0.129358	DnaJ homolog subfamily C member 17							DJC17	HUMAN	Data_human
P52298	NCBP2	-0.441227	0.00940767	Nuclear cap-binding protein subunit 2							NCBP2	HUMAN	Data_human
P60983	GMFB	-0.440531	0.00259432	Glia maturation factor beta							GMFB	HUMAN	Data_human
P00374	DHFR	-0.440354	0.0092918	Dihydrofolate reductase							DYR	HUMAN	Data_human
Q86UY8	NT5DC3	-0.439682	0.115445	5-nucleotidase domain-containing protein 3							NT5D3	HUMAN	Data_human
P56377	AP1S2	-0.438937	0.308031	AP-1 complex subunit sigma-2							AP1S2	HUMAN	Data_human
P04818	TYMS	-0.437305	0.00194939	Thymidylate synthase							TYSY	HUMAN	Data_human
P16403	H1-2	-0.436988	0.0320227	Histone H1.2							H12	HUMAN	Data_human
P16402	H1-3	-0.436988	0.0320227	Histone H1.3							H13	HUMAN	Data_human
O95239	KIF4A	-0.434616	0.0842144	Chromosome-associated kinesin KIF4A							KIF4A	HUMAN	Data_human
Q9Y617	PSAT1	-0.434076	0.033247	Phosphoserine aminotransferase							SERC	HUMAN	Data_human
Q8TCZ2	C99L2	-0.433465	0.113803	CD99 antigen-l							C99L2	HUMAN	Data_human
Q96GA3	LTV1	-0.433413	0.0253856	Protein LTV1 homolog							LTV1	HUMAN	Data_human
Q16540	MRPL23	-0.432818	0.465768	39S ribosomal protein L23, mitochondrial							RM23	HUMAN	Data_human
Q9UM00	TMCO1	-0.43266	0.53908	Calcium load-							TMCO1	HUMAN	Data_human
Q15154	PCM1	-0.432658	0.0507042	Pericentriolar mat							PCM1	HUMAN	Data_human
Q9Y287	ITM2B	-0.431886	0.336565	Integral membrane protein 2B							ITM2B	HUMAN	Data_human
P48637	GSS	-0.431262	0.0102513	Glutathione synthetase							GSHB	HUMAN	Data_human
P56556	NDUFA6	-0.431068	0.445561	NADH dehydrogenase [ubiquinone] 1 alpha subcomplex subunit 6							NDUA6	HUMAN	Data_human
P14635	CCNB1	-0.430132	0.0152131	G2/mitotic-specific cyclin-B1							CCNB1	HUMAN	Data_human
P27707	DCK	-0.430105	0.17525	Deoxycytidine kinase							DCK	HUMAN	Data_human
Q9NVM9	INTS13	-0.429431	0.00164084	Integrator complex subunit 13							INT13	HUMAN	Data_human
Q9HCN4	GPN1	-0.428931	0.283912	GPN-loop GTPase 1							GPN1	HUMAN	Data_human
P39687	ANP32A	-0.425614	0.0498172	Acidic leucine-rich nuclear phosphoprotein 32 family member A							AN32A	HUMAN	Data_human
Q9Y295	DRG1	-0.425574	0.00654057	Developmentally-regulated GTP-binding protein 1							DRG1	HUMAN	Data_human
Q12834	CDC20	-0.425467	0.264371	Cell division cycle protein 20 homolog							CDC20	HUMAN	Data_human
Q9UMY1	NOL7	-0.425432	0.0236845	Nucleolar protein 7							NOL7	HUMAN	Data_human
P09488	GSTM1	-0.423826	0.0402387	Glutathione S-transferase Mu 1							GSTM1	HUMAN	Data_human
P51784	USP11	-0.423382	0.486454	Ubiquitin carboxyl-terminal hydrolase 11							UBP11	HUMAN	Data_human
O00505	KPNA3	-0.422596	0.00956629	Importin subunit alpha-4							IMA4	HUMAN	Data_human
P30530	AXL	-0.421827	0.0175108	Tyrosine-protein kinase receptor UFO							UFO	HUMAN	Data_human
Q9BSY9	DESI2	-0.421816	0.161694	Deubiquitinase DESI2							DESI2	HUMAN	Data_human
O94760	DDAH1	-0.420724	0.00573816	N(G),N(G)-dimethylarginine dimethylaminohydrolase 1							DDAH1	HUMAN	Data_human
Q9NYY8	FASTKD2	-0.417804	0.0874126	FAST kinase domain-containing protein 2, mitochondrial							FAKD2	HUMAN	Data_human
Q9BVQ7	SPATA5L1	-0.417733	0.0189129	Spermatogenesis-associated protein 5-like protein 1							SPA5L	HUMAN	Data_human
Q01628	IFITM3	-0.416647	0.00392485	Interferon-induced transmembrane protein 3							IFM3	HUMAN	Data_human
Q9P0U1	TOMM7	-0.416476	0.146883	Mitochondrial import receptor subunit TOM7 homolog							TOM7	HUMAN	Data_human
Q9H7C9	AAMDC	-0.416145	0.328883	Mth938 domain-containing protein							AAMDC	HUMAN	Data_human
Q05209	PTPN12	-0.414816	0.287836	Tyrosine-protein phosphatase non-receptor type 12							PTN12	HUMAN	Data_human
Q14997	PSME4	-0.413896	0.391135	Proteasome activator complex subunit 4							PSME4	HUMAN	Data_human
Q9H1E3	NUCKS1	-0.413717	0.201828	Nuclear ubiquitous casein and cyclin-dependent kinase substrate 1							NUCKS	HUMAN	Data_human
P07305	H1-0	-0.412433	0.0626	Histone H1.0							H10	HUMAN	Data_human
Q8NCF5	NFATC2IP	-0.41088	0.249172	NFATC2-interacting protein							NF2IP	HUMAN	Data_human
Q8WYP5	AHCTF1	-0.410565	0.0558957	Protein ELYS							ELYS	HUMAN	Data_human
Q92692	NECTIN2	-0.410555	0.60492	Nectin-2							NECT2	HUMAN	Data_human
O00762	UBE2C	-0.409993	0.0373643	Ubiquitin-conjugating enzyme E2 C							UBE2C	HUMAN	Data_human
P35658	NUP214	-0.409676	0.0456117	Nuclear pore complex protein Nup214							NU214	HUMAN	Data_human
Q9BV38	WDR18	-0.409624	0.159747	WD repea							WDR18	HUMAN	Data_human
Q9HCE0	EPG5	-0.408699	0.00835213	Ectopic P granules protein 5 homolog							EPG5	HUMAN	Data_human
Q9Y6A5	TACC3	-0.40795	0.165773	Transforming acidic coiled-coil-containing protein 3							TACC3	HUMAN	Data_human
P07203	GPX1	-0.407324	0.0906936	Glutathione peroxidase 1							GPX1	HUMAN	Data_human
Q14676	MDC1	-0.407001	0.163088	Mediator of DNA damage checkpoint protein 1							MDC1	HUMAN	Data_human
Q8TDW0	LRRC8C	-0.405393	0.0120194	Volume-regulated anion channel subunit LRRC8C							LRC8C	HUMAN	Data_human
Q9Y5Y5	PEX16	-0.405142	0.504505	Peroxisomal membrane							PEX16	HUMAN	Data_human
O14893	GEMI2	-0.404989	0.113465	Gem-associated protein 2							GEMI2	HUMAN	Data_human
Q8IWX8	CHERP	-0.404729	0.0257076	Calcium homeostasis endoplasmic reticulum protein							CHERP	HUMAN	Data_human
Q9H000	MKRN2	-0.40432	0.576909	Probable E3 ubiquitin-protein ligase makorin-2							MKRN2	HUMAN	Data_human
Q14691	GINS1	-0.401904	0.434407	DNA replication complex GINS protein PSF1							PSF1	HUMAN	Data_human
Q5VT52	RPRD2	-0.401498	0.294568	Regulation of nuclear pre-mRNA domain-containing protein 2							RPRD2	HUMAN	Data_human
Q8WUM4	PDCD6IP	-0.40129	0.00822113	Programmed cell death 6-interacting protein							PDC6I	HUMAN	Data_human
P15407	FOSL1	-0.401097	0.0505251	Fos-related antigen 1							FOSL1	HUMAN	Data_human
P13051	UNG	-0.399644	0.490506	Uracil-DNA glycosylase							UNG	HUMAN	Data_human
P49711	CTCF	-0.399533	0.142888	Transcriptional repressor C							CTCF	HUMAN	Data_human
P18085	ARF4	-0.39722	0.00442897	ADP-ribosylation factor 4							ARF4	HUMAN	Data_human
P24941	CDK2	-0.397188	0.182184	Cyclin-dependent kinase 2							CDK2	HUMAN	Data_human
O60832	DKC1	-0.396386	0.0350618	H/ACA ribonucleoprotein complex subunit DKC1							DKC1	HUMAN	Data_human
P50579	METAP2	-0.395781	0.03027	Methionine aminopeptidase 2							MAP2	HUMAN	Data_human
Q96ST3	SIN3A	-0.395116	0.180949	Paired amphipathic helix protein Sin3a							SIN3A	HUMAN	Data_human
P43246	MSH2	-0.395047	0.0693065	DNA mismatch repair protein Msh2							MSH2	HUMAN	Data_human
P23025	XPA	-0.394977	0.0273288	DNA repair protein complementing XP-A cells							XPA	HUMAN	Data_human
P46060	RANGAP1	-0.394392	0.00694368	Ran GTPase-activating protein 1							RAGP1	HUMAN	Data_human
Q8N0T1	RBIS	-0.392895	0.706238	Ribosomal biogenesis factor							RBIS	HUMAN	Data_human
Q9Y3A4	RRP7A	-0.392701	0.177449	Ribosomal RNA-processing protein 7 homolog A							RRP7A	HUMAN	Data_human
Q02978	SLC25A11	-0.391178	0.326524	Mitochondrial 2-oxoglutarate/malate carrier protein							M2OM	HUMAN	Data_human
Q9H3P7	ACBD3	-0.389777	0.0128028	Golgi resident protein GCP60							GCP60	HUMAN	Data_human
Q71UI9	H2AFV	-0.388162	0.0690261	Histone H2A.V							H2AV	HUMAN	Data_human
P0C0S5	H2AZ1	-0.388162	0.0690261	Histone H2A.Z							H2AZ	HUMAN	Data_human
O75179	ANKRD17	-0.388081	0.258323	Ankyrin repeat domain-containing protein 17							ANR17	HUMAN	Data_human
Q8N3C0	ASCC3	-0.387254	0.164832	Activating signal cointegrator 1 complex subunit 3							ASCC3	HUMAN	Data_human
Q9NPJ6	MED4	-0.385723	0.125169	Mediator of RNA polymerase II transcription subunit 4							MED4	HUMAN	Data_human
Q15758	SLC1A5	-0.385375	0.105605	Neutral amino acid transporter B(0)							AAAT	HUMAN	Data_human
Q13601	KRR1	-0.384835	0.0214201	KRR1 small subunit processome component homolog							KRR1	HUMAN	Data_human
Q9P015	MRPL15	-0.384127	0.417883	39S ribosomal protein L15, mitochondrial							RM15	HUMAN	Data_human
Q96EY4	TMA16	-0.383246	0.0489855	Translation machinery-associated protein 16							TMA16	HUMAN	Data_human
Q14493	SLBP	-0.383017	0.00967039	Histone RNA hairpin-bi							SLBP	HUMAN	Data_human
Q9H0R6	QRSL1	-0.382066	0.402671	Glutamyl-tRNA(Gln) amidotransferase subunit A, mitochondrial							GATA	HUMAN	Data_human
Q9GZL7	WDR12	-0.381912	0.0496715	Ribosome biogenesis protein WDR12							WDR12	HUMAN	Data_human
Q9NR33	POLE4	-0.38133	0.0491767	DNA polymerase epsilon subunit 4							DPOE4	HUMAN	Data_human
Q53FT3	HIKESHI	-0.380901	0.0640015	Protein Hikeshi							HIKES	HUMAN	Data_human
Q93034	CUL5	-0.380885	0.746869	Cullin-5							CUL5	HUMAN	Data_human
Q12894	IFRD2	-0.380839	0.0676522	Interferon-related developmental regulator 2							IFRD2	HUMAN	Data_human
Q9NPD8	UBE2T	-0.380668	0.0177101	Ubiquitin-conjugating enzyme E2 T							UBE2T	HUMAN	Data_human
Q13111	CHAF1A	-0.380165	0.559192	Chromatin assembly factor 1 subunit A							CAF1A	HUMAN	Data_human
Q9NSE4	IARS2	-0.37999	0.123061	Isoleucine--tRNA ligase, mitochondrial							SYIM	HUMAN	Data_human
Q96EY1	DNAJA3	-0.379812	0.00320327	DnaJ homolog subfamily A member 3, mitochondrial							DNJA3	HUMAN	Data_human
Q6P3W7	SCYL2	-0.379173	0.21334	SCY1-like protein 2							SCYL2	HUMAN	Data_human
Q9Y5K8	ATP6V1D	-0.378783	0.180097	V-type proton ATPase subunit D							VATD	HUMAN	Data_human
P42126	ECI1	-0.378026	0.00728342	Enoyl-CoA delta isomerase 1, mitochondrial							ECI1	HUMAN	Data_human
Q8NCN5	PDPR	-0.37798	0.263212	Pyruvate dehydrogenase phosphatase regulatory subunit, mitochondrial							PDPR	HUMAN	Data_human
P54886	ALDH18A1	-0.376865	0.0352929	Delta-1-pyrroline-5-carboxylate synthase							P5CS	HUMAN	Data_human
Q14690	PDCD11	-0.376335	0.125017	Protein RRP5 homolog							RRP5	HUMAN	Data_human
Q9H9F9	ACTR5	-0.374886	0.728571	Actin-related protein 5							ARP5	HUMAN	Data_human
Q14008	CKAP5	-0.373874	0.00759281	Cytoskeleton-associated protein 5							CKAP5	HUMAN	Data_human
O43242	PSMD3	-0.373795	0.036774	26S proteasome non-ATPase regulatory subunit 3							PSMD3	HUMAN	Data_human
Q15654	TRIP6	-0.373511	0.0575832	Thyroid receptor-interacting protein 6							TRIP6	HUMAN	Data_human
Q15369	ELOC	-0.372453	0.0448365	Elongin-C							ELOC	HUMAN	Data_human
Q7Z460	CLASP1	-0.372197	0.495183	CLIP-associating protein 1							CLAP1	HUMAN	Data_human
Q6YN16	HSDL2	-0.370759	0.0540395	Hydroxysteroid dehydrogenase-like protein 2							HSDL2	HUMAN	Data_human
Q6IN84	MRM1	-0.368512	0.143493	rRNA methyltransferase 1, mitochondrial							MRM1	HUMAN	Data_human
Q9BXS5	AP1M1	-0.367883	0.135129	AP-1 complex subunit mu-1							AP1M1	HUMAN	Data_human
Q8IVH8	MAP4K3	-0.367204	0.278241	Mitogen-activated protein kinase kinase kinase kinase 3							M4K3	HUMAN	Data_human
Q5SRE5	NUP188	-0.366717	0.264703	Nucleoporin NUP188 homolog							NU188	HUMAN	Data_human
Q9H0H5	RACGAP1	-0.365068	0.0253651	Rac GTPase-activating protein 1							RGAP1	HUMAN	Data_human
Q96AT9	RPE	-0.364804	0.416794	Ribulose-phosphate 3-epimerase							RPE	HUMAN	Data_human
P42166	TMPO	-0.364681	0.00584176	Lamina-associated polypeptide 2, isoform alpha							LAP2A	HUMAN	Data_human
Q9Y4Y9	LSM5	-0.363418	0.0184002	U6 snRNA-associated Sm-like protein LSm5							LSM5	HUMAN	Data_human
Q96KP1	EXOC2	-0.363414	0.427466	Exocyst complex component 2							EXOC2	HUMAN	Data_human
O14562	UBFD1	-0.363194	0.333706	Ubiquitin domain-containing protein UBFD1							UBFD1	HUMAN	Data_human
P46199	MTIF2	-0.362954	0.439032	Translation initiation factor IF-2, mitochondrial							IF2M	HUMAN	Data_human
Q8IZL8	PELP1	-0.362544	0.084574	Proline-, glutamic acid- and leucine-rich protein 1							PELP1	HUMAN	Data_human
Q8N806	UBR7	-0.361663	0.730127	Putative E3 ubiquitin-protein ligase UBR7							UBR7	HUMAN	Data_human
Q9NXV6	CDKN2AIP	-0.361325	0.177924	CDKN2A-interacting protein							CARF	HUMAN	Data_human
O75886	STAM2	-0.361172	0.164277	Signal transducing adapter molecule 2							STAM2	HUMAN	Data_human
Q96GF1	RNF185	-0.361067	0.0564388	E3 ubiquitin-protein ligase RNF185							RN185	HUMAN	Data_human
Q8TEY7	USP33	-0.360305	0.678264	Ubiquitin carboxyl-terminal hydrolase 33							UBP33	HUMAN	Data_human
P43121	MCAM	-0.359869	0.405637	Cell surface glycoprotein MUC18							MUC18	HUMAN	Data_human
O94913	PCF11	-0.359597	0.565362	Pre-mRNA cleavage complex 2 protein Pcf11							PCF11	HUMAN	Data_human
P35637	FUS	-0.358812	0.00372839	RNA-binding protein FUS							FUS	HUMAN	Data_human
Q9NUY8	TBC1D23	-0.358746	0.205226	TBC1 domain family member 23							TBC23	HUMAN	Data_human
Q96SZ5	ADO	-0.357502	0.545494	2-aminoethanethiol dioxygenase							AEDO	HUMAN	Data_human
Q8TD19	NEK9	-0.357409	0.154205	Serine/threonine-protein kinase Nek9							NEK9	HUMAN	Data_human
Q53HL2	CDCA8	-0.356827	0.323446	Borealin							BOREA	HUMAN	Data_human
Q9HCM7	FBRSL1	-0.356418	0.192481	Fibrosin-1-like protein							FBSL	HUMAN	Data_human
Q5SY16	NOL9	-0.356319	0.12972	Polynucleotide 5-hydroxyl-kinase NOL9							NOL9	HUMAN	Data_human
Q8WXX5	DNAJC9	-0.355856	0.0187854	DnaJ homolog subfamily C member 9							DNJC9	HUMAN	Data_human
P52815	MRPL12	-0.355796	0.387927	39S ribosomal protein L12, mitochondrial							RM12	HUMAN	Data_human
Q9BTV4	TMEM43	-0.354432	0.189092	Transmembrane protein 43							TMM43	HUMAN	Data_human
Q7Z3B4	NUP54	-0.3537	0.0165425	Nucleoporin p54							NUP54	HUMAN	Data_human
P31040	SDHA	-0.353311	0.0083263	Succinate dehydrogenase [ubiquinone] flavoprotein subunit, mitochondrial							SDHA	HUMAN	Data_human
Q8NE71	ABCF1	-0.352993	0.0121845	ATP-binding cassette sub-family F member 1							ABCF1	HUMAN	Data_human
Q96IY1	NSL1	-0.352767	0.0332585	Kinetochore-associated protein NSL1 homolog							NSL1	HUMAN	Data_human
P25705	ATP5F1A	-0.352321	0.00720113	ATP synthase subunit alpha, mitochondrial							ATPA	HUMAN	Data_human
Q96A73	KIAA1191	-0.349843	0.451789	Putative monooxygenase p33MONOX							P33MX	HUMAN	Data_human
Q9H173	SIL1	-0.349715	0.194621	Nucleotide exchange factor SIL1							SIL1	HUMAN	Data_human
P29084	GTF2E2	-0.348521	0.405221	Transcription initiation factor IIE subunit beta							T2EB	HUMAN	Data_human
P49459	UBE2A	-0.348099	0.168447	Ubiquitin-conjugat							UBE2A	HUMAN	Data_human
Q13257	MAD2L1	-0.347353	0.7059	Mitotic spindle assembly checkpoint protein MAD2A							MD2L1	HUMAN	Data_human
Q9NRX4	PHPT1	-0.346448	0.189001	14 kDa phosphohistidine phosphatase							PHP14	HUMAN	Data_human
Q9BPX5	ARPC5L	-0.34632	0.0723858	Actin-related protein 2/3 complex subunit 5-like protein							ARP5L	HUMAN	Data_human
Q9NTZ6	RBM12	-0.345965	0.0243018	RNA-binding protein 12							RBM12	HUMAN	Data_human
Q5QJE6	DNTTIP2	-0.345507	0.0309047	Deoxynucleotidyltransferase terminal-interacting protein 2							TDIF2	HUMAN	Data_human
P50452	SERPINB8	-0.344587	0.271844	Serpin B8							SPB8	HUMAN	Data_human
O14929	HAT1	-0.344346	0.134992	Histone acetyltransferase type B catalytic subunit							HAT1	HUMAN	Data_human
Q9H9J2	MRPL44	-0.343974	0.0915522	39S ribosomal protein L44, mitochondrial							RM44	HUMAN	Data_human
P61106	RAB14	-0.343144	0.0441097	Ras-related protein Rab-14							RAB14	HUMAN	Data_human
Q9Y3I1	FBXO7	-0.343072	0.369375	F-box only protein 7							FBX7	HUMAN	Data_human
Q9NW64	RBM22	-0.341931	0.31332	Pre-mRNA-splicing factor RBM22							RBM22	HUMAN	Data_human
Q8WVB6	CHTF18	-0.340699	0.0810874	Chromosome transmission fidelity protein 18 homolog							CTF18	HUMAN	Data_human
Q7LGA3	HS2ST1	-0.340065	0.224159	Heparan sulfate 2-O-sulfotransferase 1							HS2ST	HUMAN	Data_human
Q9H4L4	SENP3	-0.338795	0.122574	Sentrin-specific protease 3							SENP3	HUMAN	Data_human
Q99880	H2BC13	-0.338423	0.041216	Histone H2B type 1-L							H2B1L	HUMAN	Data_human
Q99879	H2BC14	-0.338423	0.041216	Histone H2B type 1-M							H2B1M	HUMAN	Data_human
Q99877	H2BC15	-0.338423	0.041216	Histone H2B type 1-N							H2B1N	HUMAN	Data_human
Q13283	G3BP1	-0.338322	0.0190133	Ras GTPase-activating protein-binding protein 1							G3BP1	HUMAN	Data_human
Q9NYF3	FAM53C	-0.337708	0.0241827	Protein FAM53C							FA53C	HUMAN	Data_human
Q9NY93	DDX56	-0.337013	0.0804408	Probable ATP-dependent RNA helicase DDX56							DDX56	HUMAN	Data_human
P26358	DNMT1	-0.33663	0.00693912	DNA (cytosine-5)-methyltransferase 1							DNMT1	HUMAN	Data_human
Q14344	GNA13	-0.336166	0.285968	Guanine nucleotide-binding protein subunit alpha-13							GNA13	HUMAN	Data_human
Q9Y508	RNF114	-0.336088	0.0236266	E3 ubiquitin-protein ligase RNF114							RN114	HUMAN	Data_human
P02794	FTH1	-0.330349	0.0959973	Ferritin heavy chain							FRIH	HUMAN	Data_human
O75844	ZMPSTE24	-0.330337	0.0201039	CAAX prenyl protease 1 homolog							FACE1	HUMAN	Data_human
Q9H501	ESF1	-0.330262	0.0120615	ESF1 homolog							ESF1	HUMAN	Data_human
P17480	UBTF	-0.329835	0.145595	Nucleolar transcription factor 1							UBF1	HUMAN	Data_human
Q13405	MRPL49	-0.329774	0.0339421	39S ribosomal protein L49, mitochondrial							RM49	HUMAN	Data_human
P08603	CFH	-0.329748	0.22619	Complement factor H							CFAH	HUMAN	Data_human
Q9BZZ5	API5	-0.329385	0.0173253	Apoptosis inhibitor 5							API5	HUMAN	Data_human
Q7Z5R6	APBB1IP	-0.329108	0.247939	Amyloid beta A4 precursor protein-binding family B member 1-interacting protein							AB1IP	HUMAN	Data_human
P42345	MTOR	-0.328995	0.617513	Serine/threonine-protein kinase mTOR							MTOR	HUMAN	Data_human
Q96MX6	WDR92	-0.328984	0.290945	WD repeat-containing protein 92							WDR92	HUMAN	Data_human
Q9BRZ2	TRIM56	-0.328877	0.423299	E3 ubiquitin-protein ligase TRIM56							TRI56	HUMAN	Data_human
Q15428	SF3A2	-0.328324	0.0096142	Splicing factor 3A subunit 2							SF3A2	HUMAN	Data_human
Q9Y478	PRKAB1	-0.327247	0.311536	5-AMP-activated protein kinase subunit beta-1							AAKB1	HUMAN	Data_human
Q15814	TBCC	-0.32675	0.29516	Tubulin-specific chaperone C							TBCC	HUMAN	Data_human
Q14139	UBE4A	-0.326298	0.414327	Ubiquitin conjugation factor E4 A							UBE4A	HUMAN	Data_human
Q9Y4C2	TCAF1	-0.323714	0.715328	TRPM8 channel-associated factor 1							TCAF1	HUMAN	Data_human
Q15021	NCAPD2	-0.323266	0.0165614	Condensin complex subunit 1							CND1	HUMAN	Data_human
Q9UPQ0	LIMCH1	-0.322964	0.635037	LIM and calponin homology domains-containing protein 1							LIMC1	HUMAN	Data_human
O95777	LSM8	-0.322435	0.0941678	U6 snRNA-associated Sm-like protein LSm8							LSM8	HUMAN	Data_human
Q86VS8	HOOK3	-0.322312	0.532175	Protein Hook homolog 3							HOOK3	HUMAN	Data_human
Q13451	FKBP5	-0.322261	0.434023	Peptidyl-prolyl cis-trans isomerase FKBP5							FKBP5	HUMAN	Data_human
Q9NZ63	C9orf78	-0.3222	0.175249	Telomere length and silencing protein 1 homolog							TLS1	HUMAN	Data_human
O00567	NOP56	-0.321289	0.0202671	Nucleolar protein 56							NOP56	HUMAN	Data_human
Q8NHH9	ATL2	-0.321211	0.130201	Atlastin-2							ATLA2	HUMAN	Data_human
Q92896	GLG1	-0.321075	0.0330417	Golgi apparatus protein 1							GSLG1	HUMAN	Data_human
P49643	PRIM2	-0.321037	0.115182	DNA primase large subunit							PRI2	HUMAN	Data_human
P33993	MCM7	-0.320935	0.102514	DNA replication licensing factor MCM7							MCM7	HUMAN	Data_human
Q9Y248	GINS2	-0.320152	0.0119902	DNA replication complex GINS protein PSF2							PSF2	HUMAN	Data_human
Q15031	LARS2	-0.319525	0.263806	Probable leucine--tRNA ligase, mitochondrial							SYLM	HUMAN	Data_human
Q92667	AKAP1	-0.318419	0.590311	A-kinase anchor protein 1, mitochondrial							AKAP1	HUMAN	Data_human
P41208	CETN2	-0.318137	0.283654	Centrin-2							CETN2	HUMAN	Data_human
Q8NBF2	NHLRC2	-0.318127	0.15141	NHL repeat-containing protein 2							NHLC2	HUMAN	Data_human
Q14197	MRPL58	-0.31803	0.119146	Peptidyl-tRNA hydrolase ICT1, mitochondrial							ICT1	HUMAN	Data_human
Q9GZU8	PSME3IP1	-0.317576	0.454299	PSME3-interacting protein							PIP30	HUMAN	Data_human
Q6NUQ1	RINT1	-0.317333	0.16304	RAD50-interacting protein 1							RINT1	HUMAN	Data_human
Q8IZ07	ANKRD13A	-0.317138	0.738664	Ankyrin repeat domain-containing protein 13A							AN13A	HUMAN	Data_human
P33992	MCM5	-0.316984	0.0197093	DNA replication licensing factor MCM5							MCM5	HUMAN	Data_human
O95084	PRSS23	-0.316779	0.62461	Serine protease 23							PRS23	HUMAN	Data_human
P0DMV9	HSPA1B	-0.316719	0.00676451	Heat shock 70 kDa protein 1B							HS71B	HUMAN	Data_human
P0DMV8	HSPA1A	-0.316719	0.00676451	Heat shock 70 kDa protein 1A							HS71A	HUMAN	Data_human
P32455	GBP1	-0.316532	0.102753	Guanylate-binding protein 1							GBP1	HUMAN	Data_human
O43663	PRC1	-0.316213	0.231403	Protein regulator of cytokinesis 1							PRC1	HUMAN	Data_human
Q4G0P3	HYDIN	-0.314615	0.0268164	Hydrocephalus-inducing protein homolog							HYDIN	HUMAN	Data_human
Q8WTT2	NOC3L	-0.314108	0.473752	Nucleolar complex protein 3 homolog							NOC3L	HUMAN	Data_human
Q5VW32	BROX	-0.313879	0.012887	BRO1 domain-containing protein BROX							BROX	HUMAN	Data_human
Q99496	RNF2	-0.313785	0.278687	E3 ubiquitin-protein ligase RING2							RING2	HUMAN	Data_human
Q15417	CNN3	-0.313442	0.0322215	Calponin-3							CNN3	HUMAN	Data_human
Q9BUF5	TUBB6	-0.312813	0.0662463	Tubulin beta-6 chain							TBB6	HUMAN	Data_human
P82933	MRPS9	-0.312527	0.469773	28S ribosomal protein S9, mitochondrial							RT09	HUMAN	Data_human
P36873	PPP1CC	-0.312334	0.106868	Serine/threonine-protein phosphatase PP1-gamma catalytic subunit							PP1G	HUMAN	Data_human
O00471	EXOC5	-0.311355	0.361416	Exocyst complex component 5							EXOC5	HUMAN	Data_human
Q9Y6H1	CHCHD2	-0.311349	0.0445693	Coiled-coil-helix-coiled-coil-helix domain-containing protein 2							CHCH2	HUMAN	Data_human
Q5T1J5	CHCH9	-0.311349	0.0445693	Putative coiled-coil-helix-coiled-coil-helix domain-containing protein CHCHD2P9, mitochondrial							CHCH9	HUMAN	Data_human
Q7Z5L9	IRF2BP2	-0.310842	0.0865294	Interferon regulatory factor 2-binding protein 2							I2BP2	HUMAN	Data_human
Q9NQ48	LZTFL1	-0.310755	0.151743	Leucine zipper transcription factor-like protein 1							LZTL1	HUMAN	Data_human
Q17RN3	FAM98C	-0.310264	0.271661	Protein FAM98C							FA98C	HUMAN	Data_human
Q9BQ61	TRIR	-0.309095	0.112276	Telomerase RNA component interacting RNase							TRIR	HUMAN	Data_human
Q7Z417	NUFIP2	-0.309045	0.0617557	Nuclear fragile X mental retardation-interacting protein 2							NUFP2	HUMAN	Data_human
P32314	FOXN2	-0.30749	0.262552	Forkhead box protein N2							FOXN2	HUMAN	Data_human
Q08AG7	MZT1	-0.306258	0.543423	Mitotic-spindle organizing protein 1							MZT1	HUMAN	Data_human
P09874	PARP1	-0.305589	0.0101338	Poly [ADP-ribose] polymerase 1							PARP1	HUMAN	Data_human
Q9NRL2	BAZ1A	-0.305581	0.396312	Bromodomain adjacent to zinc finger domain protein 1A							BAZ1A	HUMAN	Data_human
A5YKK6	CNOT1	-0.305534	0.080883	CCR4-NOT transcription complex subunit 1							CNOT1	HUMAN	Data_human
Q9BQ39	DDX50	-0.305438	0.019741	ATP-dependent RNA helicase DDX50							DDX50	HUMAN	Data_human
P09913	IFIT2	-0.304761	0.191588	Interferon-induced protein with tetratricopeptide repeats 2							IFIT2	HUMAN	Data_human
Q9Y4P3	TBL2	-0.304216	0.501333	Transducin beta-like protein 2							TBL2	HUMAN	Data_human
P49790	NUP153	-0.303988	0.0669349	Nuclear pore complex protein Nup153							NU153	HUMAN	Data_human
O75477	ERLIN1	-0.30361	0.173923	Erlin-1							ERLN1	HUMAN	Data_human
Q99459	CDC5L	-0.30247	0.00881594	Cell division cycle 5-like protein							CDC5L	HUMAN	Data_human
P23368	MAOM	-0.30228	0.10257	NAD-dependent malic enzyme, mitochondrial							MAOM	HUMAN	Data_human
Q9BUQ8	DDX23	-0.302161	0.0854162	Probable ATP-dependent RNA helicase DDX23							DDX23	HUMAN	Data_human
P06400	RB1	-0.302151	0.0930948	Retinoblastoma-associated protein							RB	HUMAN	Data_human
P30260	CDC27	-0.301912	0.289252	Cell division cycle protein 27 homolog							CDC27	HUMAN	Data_human
Q6A1A2	PDPK2P	-0.300473	0.290117	Putative 3-phosphoinositide-dependent protein kinase 2							PDPK2	HUMAN	Data_human
O15530	PDPK1	-0.300473	0.290117	3							PDPK1	HUMAN	Data_human
O95630	STAMBP	-0.299779	0.19328	STAM-binding protein							STABP	HUMAN	Data_human
O43865	AHCYL1	-0.298994	0.0095147	S-adenosylhomocysteine hydrolase-like protein 1							SAHH2	HUMAN	Data_human
Q92990	GLMN	-0.298644	0.104483	Glomulin							GLMN	HUMAN	Data_human
Q9UHB7	AFF4	-0.297642	0.426361	AF4/FMR2 family member 4							AFF4	HUMAN	Data_human
P62312	LSM6	-0.297408	0.172572	U6 snRNA-associated Sm-like protein LSm6							LSM6	HUMAN	Data_human
Q969G5	CAVIN3	-0.297343	0.266576	Caveolae-associated protein 3							CAVN3	HUMAN	Data_human
O60783	MRPS14	-0.297216	0.087163	28S ribosomal protein S14, mitochondrial							RT14	HUMAN	Data_human
O15511	ARPC5	-0.296817	0.0368111	Actin-related protein 2/3 complex subunit 5							ARPC5	HUMAN	Data_human
Q92917	GPKOW	-0.296651	0.0242238	G-patch domain and KOW motifs-containing protein							GPKOW	HUMAN	Data_human
P43897	TSFM	-0.29635	0.114133	Elongation factor Ts, mitochondrial							EFTS	HUMAN	Data_human
Q96EY7	PTCD3	-0.296168	0.315492	Pentatricopeptide repeat domain-containing protein 3, mitochondrial							PTCD3	HUMAN	Data_human
P56211	ARPP19	-0.296101	0.0255627	cAMP-regulated phosphoprotein 19							ARP19	HUMAN	Data_human
Q9Y676	MRPS18B	-0.295572	0.234762	28S ribosomal protein S18b, mitochondrial							RT18B	HUMAN	Data_human
Q9BVC6	TMEM109	-0.295411	0.0398091	Transmembrane protein 109							TM109	HUMAN	Data_human
P08754	GNAI3	-0.294614	0.13375	Guanine nucleotide-binding protein G(i) subunit alpha							GNAI3	HUMAN	Data_human
P35249	RFC4	-0.294564	0.0492568	Replication factor C subunit 4							RFC4	HUMAN	Data_human
Q96AX1	VPS33A	-0.294402	0.752537	Vacuolar protein sorting-associated protein 33A							VP33A	HUMAN	Data_human
Q9BUH6	PAXX	-0.292282	0.74693	Protein PAXX							PAXX	HUMAN	Data_human
O95396	MOCS3	-0.292218	0.461748	Adenylyltransferase and sulfurtransferase MOCS3							MOCS3	HUMAN	Data_human
Q15061	WDR43	-0.291989	0.117557	WD repeat-containing protein 43							WDR43	HUMAN	Data_human
Q8N9N7	LRRC57	-0.291884	0.0999852	Leucine-rich repeat-containing protein 57							LRC57	HUMAN	Data_human
Q9BTW9	TBCD	-0.291722	0.0998649	Tubulin-specific chaperone D							TBCD	HUMAN	Data_human
P31942	HNRNPH3	-0.290972	0.0476213	Heterogeneous nuclear ribonucleoprotein H3							HNRH3	HUMAN	Data_human
P29353	SHC1	-0.289133	0.111166	SHC-transforming protein 1							SHC1	HUMAN	Data_human
P51151	RAB9A	-0.288993	0.236162	Ras-related protein Rab-9A							RAB9A	HUMAN	Data_human
O75822	EIF3J	-0.288882	0.0285061	Eukaryotic translation initiation factor 3 subunit J							EIF3J	HUMAN	Data_human
Q13948	CUX1	-0.288834	0.296915	Protein CASP							CASP	HUMAN	Data_human
Q8NI22	MCFD2	-0.288677	0.0283241	Multiple coagulation factor deficiency protein 2							MCFD2	HUMAN	Data_human
Q9Y294	ASF1A	-0.288416	0.174979	Histone chaperone ASF1A							ASF1A	HUMAN	Data_human
Q6KC79	NIPBL	-0.288309	0.32213	Nipped-B-like protein							NIPBL	HUMAN	Data_human
P57678	GEMIN4	-0.288262	0.075914	Gem-associated protein 4							GEMI4	HUMAN	Data_human
Q9P0I2	EMC3	-0.287925	0.0380266	ER membrane protein complex subunit 3							EMC3	HUMAN	Data_human
P26368	U2AF2	-0.287797	0.038898	Splicing factor U2AF 65 kDa subunit							U2AF2	HUMAN	Data_human
Q14160	SCRIB	-0.287768	0.251348	Protein scribble homolog							SCRIB	HUMAN	Data_human
Q00688	FKBP3	-0.28776	0.0772747	Peptidyl-prolyl cis-trans isomerase FKBP3							FKBP3	HUMAN	Data_human
Q02880	TOP2B	-0.287224	0.173381	DNA topoisomerase 2-beta							TOP2B	HUMAN	Data_human
Q96P16	RPRD1A	-0.286603	0.421173	Regulation of nuclear pre-mRNA domain-containing protein 1A							RPR1A	HUMAN	Data_human
O43896	KIF1C	-0.28599	0.361161	Kinesin-like protein KIF1C							KIF1C	HUMAN	Data_human
P53350	PLK1	-0.285315	0.154545	Serine/threonine-protein kinase PLK1							PLK1	HUMAN	Data_human
Q2TAZ0	ATG2A	-0.285046	0.703226	Autophagy-related protein 2 homolog A							ATG2A	HUMAN	Data_human
P33527	ABCC1	-0.284844	0.0882851	Multidrug resistance-associated protein 1							MRP1	HUMAN	Data_human
Q8N6S5	ARL6IP6	-0.283854	0.756546	ADP-ribosylation factor-like protein 6-interacting protein 6							AR6P6	HUMAN	Data_human
Q9UET6	FTSJ1	-0.283683	0.308495	Putative tRNA (cytidine(32)/guanosine(34)-2-O)-methyltransferase							TRM7	HUMAN	Data_human
Q96D15	RCN3	-0.283508	0.22036	Reticulocalbin-3							RCN3	HUMAN	Data_human
Q5JWF2	GNAS	-0.282311	0.246649	Guanine nucleotide-binding protein G(s) subunit alpha isoforms XLas							GNAS1	HUMAN	Data_human
P63092	GNAS2	-0.282311	0.246649	Guanine nucleotide-binding protein G(s) subunit alpha isoforms short							GNAS2	HUMAN	Data_human
O15381	NVL	-0.282282	0.544389	Nuclear valosin-containing protein-like							NVL	HUMAN	Data_human
O95168	NDUFB4	-0.281428	0.422168	NADH dehydrogenase [ubiquinone] 1 beta subcomplex subunit 4							NDUB4	HUMAN	Data_human
Q9H307	PNN	-0.280939	0.0160169	Pinin							PININ	HUMAN	Data_human
Q8IW35	CEP97	-0.280432	0.259467	Centrosomal protein of 97 kDa							CEP97	HUMAN	Data_human
Q99590	SCAF11	-0.280355	0.207044	Protein SCAF11							SCAFB	HUMAN	Data_human
Q9H1C4	UNC93B1	-0.280202	0.226423	Protein unc-93 homolog B1							UN93B	HUMAN	Data_human
P62081	RPS7	-0.279344	0.0651468	40S ribosomal protein S7							RS7	HUMAN	Data_human
P16949	STMN1	-0.278802	0.0205672	Stathmin							STMN1	HUMAN	Data_human
Q14161	GIT2	-0.278286	0.0857465	ARF GTPase-activating protein GIT2							GIT2	HUMAN	Data_human
O75122	CLAP2	-0.278118	0.0951961	CLIP-associating protein 2							CLAP2	HUMAN	Data_human
Q9P2K5	MYEF2	-0.2767	0.0484507	Myelin expression factor 2							MYEF2	HUMAN	Data_human
O95487	SEC24B	-0.27655	0.156376	Protein transport protein Sec24B							SC24B	HUMAN	Data_human
O75717	WDHD1	-0.276398	0.244842	WD repeat and HMG-box DNA-binding protein 1							WDHD1	HUMAN	Data_human
Q07157	ZO1	-0.276326	0.144083	Tight junct							ZO1	HUMAN	Data_human
Q6NZY4	ZCCHC8	-0.276173	0.612637	Zinc finger CCHC domain-containing protein 8							ZCHC8	HUMAN	Data_human
Q9ULX3	NOB1	-0.275264	0.497998	RNA-binding protein NOB1							NOB1	HUMAN	Data_human
Q96SZ6	CDK5RAP1	-0.275188	0.2876	CDK5 regulatory subunit-associated protein 1							CK5P1	HUMAN	Data_human
P42224	STAT1	-0.27489	0.0522479	Signal transducer and activator of transcription 1-alpha/beta							STAT1	HUMAN	Data_human
Q9NTX5	ECHDC1	-0.27471	0.181392	Ethylmalonyl-CoA decarboxylase							ECHD1	HUMAN	Data_human
Q8N7H5	PAF1	-0.274543	0.191002	RNA polymerase II-associated factor 1 homolog							PAF1	HUMAN	Data_human
Q14566	MCM6	-0.274318	0.160347	DNA replication licensing factor MCM6							MCM6	HUMAN	Data_human
Q9UDY8	MALT1	-0.274302	0.448044	Mucosa-associated lymphoid tissue lymphoma translocation protein 1							MALT1	HUMAN	Data_human
O43684	BUB3	-0.27394	0.0568898	Mitotic checkpoint protein BUB3							BUB3	HUMAN	Data_human
P82675	MRPS5	-0.273591	0.417063	28S ribosomal protein S5, mitochondrial							RT05	HUMAN	Data_human
Q9BXJ4	C1QTNF3	-0.273366	0.196583	Complement C1q tumor necrosis factor-related protein 3							C1QT3	HUMAN	Data_human
P18754	RCC1	-0.273085	0.0887186	Regulator of chromosome condensation							RCC1	HUMAN	Data_human
P01308	INS	-0.272488	0.241549	Insulin							INS	HUMAN	Data_human
F8WCM5	INSR2	-0.272488	0.241549	Insulin, i							INSR2	HUMAN	Data_human
Q9BSF4	TIMM29	-0.272325	0.441508	Mitochondrial import inner membrane translocase subunit Tim29							TIM29	HUMAN	Data_human
P46776	RPL27A	-0.272225	0.0355876	60S ribosomal protein L27a							RL27A	HUMAN	Data_human
Q9HCG8	CWC22	-0.271787	0.256651	Pre-mRNA-splicing factor CWC22 homolog							CWC22	HUMAN	Data_human
Q86SZ2	TRAPPC6B	-0.271176	0.718663	Trafficking protein particle complex subunit 6B							TPC6B	HUMAN	Data_human
Q9BY42	RTF2	-0.271173	0.0247033	Replication termination factor 2							RTF2	HUMAN	Data_human
Q92769	HDAC2	-0.270519	0.0394231	Histone deacetylase 2							HDAC2	HUMAN	Data_human
Q9NR50	EIF2B3	-0.270241	0.0652209	Translation initiation factor eIF-2B subunit gamma							EI2BG	HUMAN	Data_human
P04792	HSPB1	-0.269624	0.0130262	Heat shock protein beta-1							HSPB1	HUMAN	Data_human
Q9Y3B7	MRPL11	-0.269157	0.193634	39S ribosomal protein L11, mitochondrial							RM11	HUMAN	Data_human
Q9BQC6	MRPL57	-0.268886	0.303891	Ribosomal protein 63, mitochondrial							RT63	HUMAN	Data_human
O15091	PRORP	-0.268733	0.41276	Mitochondrial ribonuclease P catalytic subunit							MRPP3	HUMAN	Data_human
O43809	NUDT21	-0.268726	0.119997	Cleavage and polyadenylation specificity factor subunit 5							CPSF5	HUMAN	Data_human
O95456	PSMG1	-0.26866	0.080343	Proteasome assembly chaperone 1							PSMG1	HUMAN	Data_human
Q6P1M0	SLC27A4	-0.268054	0.0510476	Long-chain fatty acid transport protein 4							S27A4	HUMAN	Data_human
O94763	URI1	-0.267725	0.755812	Unconventional prefoldin RPB5 interactor 1							RMP	HUMAN	Data_human
Q8N131	TMEM123	-0.267328	0.0262574	Porimin							PORIM	HUMAN	Data_human
Q9P2R3	ANKFY1	-0.266923	0.0616299	Rabankyrin-5							ANFY1	HUMAN	Data_human
P53701	HCCS	-0.265597	0.267029	Cytochrome c-type heme lyase							CCHL	HUMAN	Data_human
Q9NNW5	WDR6	-0.265487	0.5791	WD repeat-containing protein 6							WDR6	HUMAN	Data_human
Q13671	RIN1	-0.265176	0.247064	Ras and Rab interactor 1							RIN1	HUMAN	Data_human
P35080	PROF2	-0.263709	0.0805024	Profilin-2 O							PROF2	HUMAN	Data_human
Q99735	MGST2	-0.263504	0.103282	Microsomal glutathione S-transferase 2							MGST2	HUMAN	Data_human
P48723	HSPA13	-0.263068	0.0827354	Heat shock 70 kDa protein 13							HSP13	HUMAN	Data_human
O75521	ECI2	-0.262404	0.287348	Enoyl-CoA delta isomerase 2, mitochondrial							ECI2	HUMAN	Data_human
Q71RC2	LARP4	-0.262309	0.397318	La-related protein 4							LARP4	HUMAN	Data_human
P05121	SERPINE1	-0.262274	0.0552356	Plasminogen activator inhibitor 1							PAI1	HUMAN	Data_human
Q9BRX2	PELO	-0.262146	0.0205325	Protein pelota homolog							PELO	HUMAN	Data_human
Q8TB22	SPATA20	-0.261193	0.367736	Spermatogenesis-associated protein 20							SPT20	HUMAN	Data_human
Q9NQS7	INCENP	-0.260856	0.415003	Inner centromere protein							INCE	HUMAN	Data_human
Q92621	NUP205	-0.260633	0.401352	Nuclear pore complex protein Nup205							NU205	HUMAN	Data_human
P62633	CNBP	-0.260049	0.15115	Cellular nucleic acid-binding protein							CNBP	HUMAN	Data_human
P51003	PAPOLA	-0.259639	0.0612295	Poly(A) polymerase alpha							PAPOA	HUMAN	Data_human
Q05086	UBE3A	-0.259412	0.18089	Ubiquitin-protein ligase E3A							UBE3A	HUMAN	Data_human
O15144	ARPC2	-0.259246	0.0157721	Actin-related protein 2/3 complex subunit 2							ARPC2	HUMAN	Data_human
Q9BYG3	NIFK	-0.259051	0.0520068	MKI67 FHA domain-interacting nucleolar phosphoprotein							MK67I	HUMAN	Data_human
Q9BV86	NTMT1	-0.258733	0.0890572	N-terminal Xaa-Pro-Lys N-methyltransferase 1							NTM1A	HUMAN	Data_human
Q06546	GABPA	-0.258628	0.151672	GA-binding protein alpha chain							GABPA	HUMAN	Data_human
Q9HCD5	NCOA5	-0.25858	0.0719673	Nuclear receptor coactivator 5							NCOA5	HUMAN	Data_human
Q9Y2R9	RT07	-0.258548	0.373394	2							RT07	HUMAN	Data_human
O95757	HSPA4L	-0.258347	0.200356	Heat shock 70 kDa protein 4L							HS74L	HUMAN	Data_human
Q53EU6	GPAT3	-0.257581	0.54739	Glycerol-3-phosphate acyltransferase 3							GPAT3	HUMAN	Data_human
Q15233	NONO	-0.256454	0.154073	Non-POU domain-containing octamer-binding protein							NONO	HUMAN	Data_human
Q9NRR3	CDC42SE2	-0.256078	0.231532	CDC42 small effector protein 2							C42S2	HUMAN	Data_human
O75934	BCAS2	-0.255791	0.104586	Pre-mRNA-splicing factor SPF27							SPF27	HUMAN	Data_human
Q9BVJ6	UTP14A	-0.255685	0.133146	U3 small nucleolar RNA-associated protein 14 homolog A							UT14A	HUMAN	Data_human
Q8N8N7	PTGR2	-0.25566	0.130979	Prostaglandin reductase 2							PTGR2	HUMAN	Data_human
Q9UQ35	SRRM2	-0.255388	0.025526	Serine/arginine repetitive matrix protein 2							SRRM2	HUMAN	Data_human
P82909	MRPS36	-0.255296	0.0657802	28S ribosomal protein S36, mitochondrial							RT36	HUMAN	Data_human
Q08170	SRSF4	-0.255203	0.150077	Serine/arginine-rich splicing factor 4							SRSF4	HUMAN	Data_human
Q9HD15	SRA1	-0.255192	0.0455431	Steroid receptor RNA activator 1							SRA1	HUMAN	Data_human
O43159	RRP8	-0.25506	0.296308	Ribosomal RNA-processing protein 8							RRP8	HUMAN	Data_human
Q99959	PKP2	-0.255022	0.077406	Plakophilin-2							PKP2	HUMAN	Data_human
Q9UHI6	DDX20	-0.254661	0.0772958	Probable ATP-dependent RNA helicase DDX20							DDX20	HUMAN	Data_human
O60443	GSDME	-0.254149	0.207801	Gasdermin-E							GSDME	HUMAN	Data_human
Q96A35	MRPL24	-0.253903	0.0740706	39S ribosomal protein L24, mitochondrial							RM24	HUMAN	Data_human
Q9BVG4	PBDC1	-0.253835	0.462168	Protein PBDC1							PBDC1	HUMAN	Data_human
P30049	ATP5F1D	-0.253817	0.0917387	ATP synthase subunit delta, mitochondrial							ATPD	HUMAN	Data_human
P62875	POLR2L	-0.253807	0.196134	DNA-directed RNA polymerases I, II, and III subunit RPABC5							RPAB5	HUMAN	Data_human
Q9NXH9	TRMT1	-0.25375	0.120221	tRNA (guanine(26)-N(2))-dimethyltransferase							TRM1	HUMAN	Data_human
Q8NFH5	NUP35	-0.25372	0.126506	Nucleoporin NUP35							NUP35	HUMAN	Data_human
Q01780	EXOSC10	-0.253453	0.03546	Exosome component 10							EXOSX	HUMAN	Data_human
Q9Y679	AUP1	-0.253063	0.37536	Ancient ubiquitous protein 1							AUP1	HUMAN	Data_human
Q05682	CALD1	-0.253008	0.0301744	Caldesmon							CALD1	HUMAN	Data_human
Q96JJ7	TMX3	-0.252866	0.0913766	Protein disulfide-isomerase TMX3							TMX3	HUMAN	Data_human
P15954	COX7C	-0.252422	0.075887	Cytochrome c oxidase subunit 7C, mitochondrial							COX7C	HUMAN	Data_human
Q9UGP4	LIMD1	-0.251835	0.441472	LIM domain-containing protein 1							LIMD1	HUMAN	Data_human
Q8WU76	SCFD2	-0.251583	0.519892	Sec1 family domain-containing protein 2							SCFD2	HUMAN	Data_human
P25440	BRD2	-0.251395	0.0890514	Bromodomain-containing protein 2							BRD2	HUMAN	Data_human
Q96DV4	MRPL38	-0.250684	0.320511	39S ribosomal protein L38, mitochondrial							RM38	HUMAN	Data_human
Q16401	PSMD5	-0.24952	0.22395	26S proteasome non-ATPase regulatory subunit 5							PSMD5	HUMAN	Data_human
O95801	TTC4	-0.249129	0.117695	Tetratricopeptide repeat protein 4							TTC4	HUMAN	Data_human
P09669	COX6C	-0.248938	0.0807255	Cytochrome c oxidase subunit 6C							COX6C	HUMAN	Data_human
Q9BWF3	RBM4	-0.248388	0.0978582	RNA-binding protein 4							RBM4	HUMAN	Data_human
Q9BQ04	RBM4B	-0.248388	0.0978582	RNA-binding protein 4B							RBM4B	HUMAN	Data_human
Q8NFH3	NUP43	-0.248287	0.382626	Nucleoporin Nup43							NUP43	HUMAN	Data_human
Q99549	MPHOSPH8	-0.248145	0.576641	M-phase phosphoprotein 8							MPP8	HUMAN	Data_human
Q07020	RPL18	-0.247629	0.0674658	60S ribosomal protein L18							RL18	HUMAN	Data_human
Q14165	MLEC	-0.247344	0.060025	Malectin							MLEC	HUMAN	Data_human
P67812	SEC11A	-0.246899	0.619566	Signal peptidase complex catalytic subunit SEC11A							SC11A	HUMAN	Data_human
Q96P11	NSUN5	-0.246299	0.371608	Probable 28S rRNA (cytosine-C(5))-methyltransferase							NSUN5	HUMAN	Data_human
Q63ZY6	NSUN5P2	-0.246299	0.371608	Putative methyltransferase NSUN5C							NSN5C	HUMAN	Data_human
Q08380	LGALS3BP	-0.245835	0.717077	Galectin-3-binding protein							LG3BP	HUMAN	Data_human
Q6Y7W6	GIGYF2	-0.245714	0.467813	GRB10-interacting GYF protein 2							GGYF2	HUMAN	Data_human
O00159	MYO1C	-0.245442	0.18439	Unconventional myosin-Ic							MYO1C	HUMAN	Data_human
O00178	GTPBP1	-0.24465	0.389346	GTP-binding protein 1							GTPB1	HUMAN	Data_human
Q96BR5	COA7	-0.244157	0.358589	Cytochrome c oxidase assembly factor 7							COA7	HUMAN	Data_human
Q8TCS8	PNPT1	-0.244136	0.0767591	Polyribonucleotide nucleotidyltransferase 1, mitochondrial							PNPT1	HUMAN	Data_human
P21980	TGM2	-0.243702	0.0215172	Protein-glutamine gamma-glutamyltransferase 2							TGM2	HUMAN	Data_human
P84103	SRSF3	-0.243637	0.16951	Serine/arginine-rich splicing factor 3							SRSF3	HUMAN	Data_human
O95347	SMC2	-0.243086	0.137804	Structural maintenance of chromosomes protein 2							SMC2	HUMAN	Data_human
P59998	ARPC4	-0.243019	0.047236	Actin-related protein 2/3 complex subunit 4							ARPC4	HUMAN	Data_human
Q13885	TUBB2A	-0.242994	0.0943731	Tubulin beta-2A chain							TBB2A	HUMAN	Data_human
Q8WU79	SMAP2	-0.242321	0.328777	Stromal membrane-associated protein 2							SMAP2	HUMAN	Data_human
Q8N4V1	MMGT1	-0.241847	0.125887	Membrane magnesium transporter 1							MMGT1	HUMAN	Data_human
Q8N5N7	MRPL50	-0.241316	0.0437878	39S ribosomal protein L50, mitochondrial							RM50	HUMAN	Data_human
Q96SB4	SRPK1	-0.241118	0.115262	SRSF protein kinase 1							SRPK1	HUMAN	Data_human
Q9UBL3	ASH2L	-0.24101	0.62816	Set1/Ash2 histone methyltransferase complex subunit ASH2							ASH2L	HUMAN	Data_human
O43395	PRPF3	-0.240098	0.259693	U4/U6 small nuclear ribonucleoprotein Prp3							PRPF3	HUMAN	Data_human
P12429	ANXA3	-0.240089	0.0459953	Annexin A3							ANXA3	HUMAN	Data_human
Q99836	MYD88	-0.24007	0.407358	Myeloid differentiation primary response protein MyD88							MYD88	HUMAN	Data_human
P22087	FBL	-0.240042	0.139644	rRNA 2-O-methyltransferase fibrillarin							FBRL	HUMAN	Data_human
Q96CW1	AP2M1	-0.239981	0.600675	AP-2 complex subunit mu							AP2M1	HUMAN	Data_human
O60725	ICMT	-0.239834	0.493749	Protein-S-isoprenylcysteine O-methyltransferase							ICMT	HUMAN	Data_human
Q8N9N8	EIF1A	-0.239671	0.447472	Probab							EIF1A	HUMAN	Data_human
Q9NUJ1	ABHD10	-0.239652	0.213128	Mycophenolic acid acyl-glucuronide esterase, mitochondrial							ABHDA	HUMAN	Data_human
Q12974	PTP4A2	-0.239057	0.340211	Protein tyrosine phosphatase type IVA 2							TP4A2	HUMAN	Data_human
Q93096	PTP4A1	-0.239057	0.340211	Protein tyrosine phosphatase type IVA 1							TP4A1	HUMAN	Data_human
O14907	TAX1BP3	-0.239039	0.0938826	Tax1-binding protein 3							TX1B3	HUMAN	Data_human
O14776	TCERG1	-0.238576	0.198895	Transcription elongation regulator 1							TCRG1	HUMAN	Data_human
Q9H446	RWDD1	-0.238389	0.646935	RWD domain-containing protein 1							RWDD1	HUMAN	Data_human
Q9Y6I3	EPN1	-0.238174	0.271893	Epsin-1							EPN1	HUMAN	Data_human
P61165	TMEM258	-0.238044	0.124115	Transmembrane protein 258							TM258	HUMAN	Data_human
P48047	ATP5PO	-0.237962	0.0308081	ATP synthase subunit O, mitochondrial							ATPO	HUMAN	Data_human
Q8NBQ5	HSD17B11	-0.237919	0.0490255	Estradiol 17-beta-dehydrogenase 11							DHB11	HUMAN	Data_human
Q9BPX3	NCAPG	-0.237857	0.0901469	Condensin complex subunit 3							CND3	HUMAN	Data_human
Q8NEJ9	NGDN	-0.237664	0.642228	Neuroguidin							NGDN	HUMAN	Data_human
Q9Y3C8	UFC1	-0.237548	0.223203	Ubiquitin-fold modifier-conjugating enzyme 1							UFC1	HUMAN	Data_human
B2RTY4	MYO9A	-0.23748	0.0900424	Unconventional myosin-IXa							MYO9A	HUMAN	Data_human
Q6P1J9	CDC73	-0.237338	0.217305	Parafibromin							CDC73	HUMAN	Data_human
Q9NUQ6	SPATS2L	-0.23492	0.060012	SPATS2-like protein							SPS2L	HUMAN	Data_human
P52594	AGFG1	-0.234689	0.111809	Arf-GAP domain and FG repeat-containing protein 1							AGFG1	HUMAN	Data_human
Q9BYD3	MRPL4	-0.233794	0.396059	39S ribosomal protein L4, mitochondrial							RM04	HUMAN	Data_human
Q9Y312	AAR2	-0.233523	0.208209	Protein AAR2 homolog							AAR2	HUMAN	Data_human
O60264	SMARCA5	-0.232937	0.0810667	SWI/SNF-related matrix-associated actin-dependent regulator of chromatin subfamily A member 5							SMCA5	HUMAN	Data_human
Q9H3K2	GHITM	-0.232798	0.118679	Growth hormone-inducible transmembrane protein							GHITM	HUMAN	Data_human
P82663	MRPS25	-0.231992	0.305331	28S ribosomal protein S25, mitochondrial							RT25	HUMAN	Data_human
P25205	MCM3	-0.231515	0.037747	DNA replication licensing factor MCM3							MCM3	HUMAN	Data_human
Q9Y4X5	ARIH1	-0.231074	0.477794	E3 ubiquitin-protein ligase ARIH1							ARI1	HUMAN	Data_human
O15042	U2SURP	-0.230709	0.144517	U2 snRNP-associated SURP motif-containing protein							SR140	HUMAN	Data_human
Q5SW79	CEP170	-0.230116	0.124668	Centrosomal protein of 170 kDa							CE170	HUMAN	Data_human
Q00341	HDLBP	-0.228863	0.0617311	Vigilin							VIGLN	HUMAN	Data_human
Q8WU90	ZC3H15	-0.228741	0.206057	Zinc finger CCCH domain-containing protein 15							ZC3HF	HUMAN	Data_human
P09382	LGALS1	-0.228649	0.0396249	Galectin-1							LEG1	HUMAN	Data_human
Q13243	SRSF5	-0.228574	0.287618	Serine/arginine-rich splicing factor 5							SRSF5	HUMAN	Data_human
Q9NY27	PPP4R2	-0.228523	0.209738	Serine/threonine-protein phosphatase 4 regulatory subunit 2							PP4R2	HUMAN	Data_human
P62805	H4C1	-0.228187	0.0338586	Histone H4							H4	HUMAN	Data_human
Q9UHD9	UBQLN2	-0.227734	0.197068	Ubiquilin-2							UBQL2	HUMAN	Data_human
Q9Y6W5	WASF2	-0.227006	0.219834	Wiskott-Aldrich syndrome protein family member 2							WASF2	HUMAN	Data_human
Q96B26	EXOSC8	-0.226425	0.378754	Exosome complex component RRP43							EXOS8	HUMAN	Data_human
P61604	HSPE1	-0.225873	0.0951102	10 kDa heat shock protein, mitochondrial							CH10	HUMAN	Data_human
Q9NRY5	FAM114A2	-0.225794	0.156598	Protein FAM114A2							F1142	HUMAN	Data_human
P68363	TUBA1B	-0.225179	0.0458268	Tubulin alpha-1B chain							TBA1B	HUMAN	Data_human
Q9BSD7	NTPCR	-0.224884	0.163859	Cancer-related nucleoside-triphosphatase							NTPCR	HUMAN	Data_human
Q9NWU2	GID8	-0.224794	0.151725	Glucose-induced degradation protein 8 homolog							GID8	HUMAN	Data_human
Q13445	TMED1	-0.224659	0.420191	Transmembrane emp24 domain-containing protein 1							TMED1	HUMAN	Data_human
Q8N4C8	MINK1	-0.224638	0.763889	Misshapen-like kinase 1							MINK1	HUMAN	Data_human
P55081	MFAP1	-0.224337	0.196662	Microfibrillar-associated protein 1							MFAP1	HUMAN	Data_human
Q96KR1	ZFR	-0.223262	0.138213	Zinc finger RNA-binding protein							ZFR	HUMAN	Data_human
Q12893	TMEM115	-0.223254	0.447061	Transmembrane protein 115							TM115	HUMAN	Data_human
Q8N490	PNKD	-0.222861	0.327197	Probable hydrolase PNKD							PNKD	HUMAN	Data_human
P55199	ELL	-0.222045	0.369964	RNA polymerase II elongation factor ELL							ELL	HUMAN	Data_human
Q6NXE6	ARMC6	-0.221884	0.208878	Armadillo repeat-containing protein 6							ARMC6	HUMAN	Data_human
P08047	SP1	-0.221726	0.239819	Transcription factor Sp1							SP1	HUMAN	Data_human
P18077	RPL35A	-0.221335	0.114804	60S ribosomal protein L35a							RL35A	HUMAN	Data_human
P62306	SNRPF	-0.221257	0.0784466	Small nuclear ribonucleoprotein F							RUXF	HUMAN	Data_human
Q9NVH1	DNAJC11	-0.220847	0.342321	DnaJ homolog subfamily C member 11							DJC11	HUMAN	Data_human
Q15459	SF3A1	-0.220803	0.0371974	Splicing factor 3A subunit 1							SF3A1	HUMAN	Data_human
Q8IY67	RAVR1	-0.220737	0.178702	Ribonucleoprotein PTB-bindin							RAVR1	HUMAN	Data_human
Q08211	DHX9	-0.219547	0.0300368	ATP-dependent RNA helicase A							DHX9	HUMAN	Data_human
P43304	GPD2	-0.218976	0.151963	Glycerol-3-phosphate dehydrogenase, mitochondrial							GPDM	HUMAN	Data_human
Q13435	SF3B2	-0.218866	0.0931476	Splicing factor 3B subunit 2							SF3B2	HUMAN	Data_human
P14735	IDE	-0.218119	0.101331	Insulin-degrading enzyme							IDE	HUMAN	Data_human
P62070	RRAS2	-0.218049	0.777978	Ras-related protein R-Ras2							RRAS2	HUMAN	Data_human
Q8TAQ2	SMARCC2	-0.217664	0.138122	SWI/SNF complex subunit SMARCC2							SMRC2	HUMAN	Data_human
Q9BXF6	RAB11FIP5	-0.217625	0.434695	Rab11 family-interacting protein 5							RFIP5	HUMAN	Data_human
Q9Y291	MRPS33	-0.217609	0.323243	28S ribosomal protein S33, mitochondrial							RT33	HUMAN	Data_human
O00221	NFKBIE	-0.21748	0.632175	NF-kappa-B inhibitor epsilon							IKBE	HUMAN	Data_human
Q5SNT2	TMEM201	-0.217326	0.120487	Transmembrane protein 201							TM201	HUMAN	Data_human
O75607	NPM3	-0.217168	0.223746	Nucleoplasmin-3							NPM3	HUMAN	Data_human
Q9GZY8	MFF	-0.216173	0.367951	Mitochondrial fission factor							MFF	HUMAN	Data_human
Q15397	PUM3	-0.215612	0.199713	Pumilio homolog 3							PUM3	HUMAN	Data_human
O75391	SPAG7	-0.215558	0.546736	Sperm-associated antigen 7							SPAG7	HUMAN	Data_human
O43747	AP1G1	-0.213441	0.123747	AP-1 complex subunit gamma-1							AP1G1	HUMAN	Data_human
P15924	DSP	-0.212995	0.271172	Desmoplakin							DESP	HUMAN	Data_human
O43776	NARS1	-0.212782	0.0791962	Asparagine--tRNA ligase, cytoplasmic							SYNC	HUMAN	Data_human
Q12982	BNIP2	-0.212626	0.202787	BCL2/adenovirus E1B 19 kDa protein-interacting protein 2							BNIP2	HUMAN	Data_human
Q9Y5B8	NME7	-0.212622	0.296766	Nucleoside diphosphate kinase 7							NDK7	HUMAN	Data_human
P30837	ALDH1B1	-0.212533	0.107824	Aldehyde dehydrogenase X, mitochondrial							AL1B1	HUMAN	Data_human
O95816	BAG2	-0.212469	0.140923	BAG family molecular chaperone regulator 2							BAG2	HUMAN	Data_human
Q6XZF7	DNMBP	-0.212407	0.223943	Dynamin-binding protein							DNMBP	HUMAN	Data_human
Q13148	TARDBP	-0.212218	0.121958	TAR DNA-binding protein 43							TADBP	HUMAN	Data_human
P84022	SMAD3	-0.212073	0.425038	Mothers against decapentaplegic homolog 3							SMAD3	HUMAN	Data_human
Q9BYN8	MRPS26	-0.211318	0.545136	28S ribosomal protein S26, mitochondrial							RT26	HUMAN	Data_human
Q9ULR0	ISY1	-0.211226	0.242909	Pre-mRNA-splicing factor ISY1							ISY1	HUMAN	Data_human
Q96EL2	MRPS24	-0.210456	0.197244	28S ribosomal protein S24, mitochondrial							RT24	HUMAN	Data_human
Q2TAY7	SMU1	-0.210227	0.560692	WD40 repeat-containing protein SMU1							SMU1	HUMAN	Data_human
Q9Y320	TMX2	-0.210182	0.0741382	Thioredoxin-related transmembrane protein 2							TMX2	HUMAN	Data_human
Q7RTV0	PHF5A	-0.209954	0.0644279	PHD finger-like domain-containing protein 5A							PHF5A	HUMAN	Data_human
Q9H6F5	CCDC86	-0.209262	0.0366778	Coiled-coil domain-containing protein 86							CCD86	HUMAN	Data_human
Q96Q11	TRNT1	-0.209221	0.56578	CCA tRNA nucleotidyltransferase 1, mitochondrial							TRNT1	HUMAN	Data_human
Q15813	TBCE	-0.208904	0.386604	Tubulin-specific chaperone E							TBCE	HUMAN	Data_human
Q9H3N1	TMX1	-0.208351	0.0656371	Thioredoxin-related transmembrane protein 1							TMX1	HUMAN	Data_human
Q14651	PLS1	-0.208183	0.0450881	Plastin-1							PLSI	HUMAN	Data_human
P35269	GTF2F1	-0.208101	0.107988	General transcription factor IIF subunit 1							T2FA	HUMAN	Data_human
Q13123	IK	-0.208009	0.32874	Protein Red							RED	HUMAN	Data_human
Q13547	HDAC1	-0.207954	0.070105	Histone deacetylase 1							HDAC1	HUMAN	Data_human
Q71U36	TUBA1A	-0.207775	0.172681	Tubulin alpha-1A chain							TBA1A	HUMAN	Data_human
P0DPH8	TUBA3D	-0.207775	0.172681	Tubulin alpha-3D chain							TBA3D	HUMAN	Data_human
P0DPH7	TBA3C	-0.207775	0.172681	Tubulin alpha-3C chain							TBA3C	HUMAN	Data_human
Q9H4Z3	PCIF1	-0.207467	0.335783	mRNA (2-O-methyladenosine-N(6)-)-methyltransferase							CAPAM	HUMAN	Data_human
O00566	MPHOSPH10	-0.2074	0.308597	U3 small nucleolar ribonucleoprotein protein MPP10							MPP10	HUMAN	Data_human
Q14683	SMC1A	-0.20648	0.0373092	Structural maintenance of chromosomes protein 1A							SMC1A	HUMAN	Data_human
O43390	HNRNPR	-0.206162	0.171914	Heterogeneous nuclear ribonucleoprotein R							HNRPR	HUMAN	Data_human
A0JLT2	MED19	-0.206046	0.277018	Mediator of RNA polymerase II transcription subunit 19							MED19	HUMAN	Data_human
P78527	PRKDC	-0.205721	0.0825029	DNA-dependent protein kinase catalytic subunit							PRKDC	HUMAN	Data_human
Q96PK6	RBM14	-0.204658	0.0654345	RNA-binding protein 14							RBM14	HUMAN	Data_human
Q96T88	UHRF1	-0.204328	0.21689	E3 ubiquitin-protein ligase UHRF1							UHRF1	HUMAN	Data_human
Q6ZRS2	SRCAP	-0.204271	0.946614	Helicase SRCAP							SRCAP	HUMAN	Data_human
Q9Y3C6	PPIL1	-0.204119	0.135312	Peptidyl-prolyl cis-trans isomerase-like 1							PPIL1	HUMAN	Data_human
Q7L5D6	GET4	-0.203806	0.723595	Golgi to ER traffic protein 4 homolog							GET4	HUMAN	Data_human
P30084	ECHS1	-0.203554	0.10715	Enoyl-CoA hydratase, mitochondrial							ECHM	HUMAN	Data_human
Q5BKZ1	ZNF326	-0.20329	0.164004	DBIRD complex subunit ZNF326							ZN326	HUMAN	Data_human
P36406	TRIM23	-0.203197	0.426003	E3 ubiquitin-protein ligase TRIM23							TRI23	HUMAN	Data_human
O15145	ARPC3	-0.2031	0.0855967	Actin-related protein 2/3 complex subunit 3							ARPC3	HUMAN	Data_human
Q9NYJ1	COA4	-0.202949	0.307806	Cytochrome c oxidase assembly factor 4 homolog, mitochondrial							COA4	HUMAN	Data_human
P24928	RPB1	-0.202631	0.587261	DNA-directed							RPB1	HUMAN	Data_human
Q9H7D0	DOCK5	-0.202405	0.427846	Dedicator of cytokinesis protein 5							DOCK5	HUMAN	Data_human
Q7L4I2	RSRC2	-0.202334	0.139019	Arginine/serine-rich coiled-coil protein 2							RSRC2	HUMAN	Data_human
P19388	POLR2E	-0.202229	0.0664465	DNA-directed RNA polymerases I, II, and III subunit RPABC1							RPAB1	HUMAN	Data_human
Q13151	HNRNPA0	-0.202074	0.1211	Heterogeneous nuclear ribonucleoprotein A0							ROA0	HUMAN	Data_human
Q86X95	CIR1	-0.202006	0.205776	Corepressor interacting with RBPJ 1							CIR1	HUMAN	Data_human
Q9HCN8	SDF2L1	-0.20196	0.132177	Stromal cell-derived factor 2-like protein 1							SDF2L	HUMAN	Data_human
Q9BXJ9	NAA15	-0.201499	0.0669876	N-alpha-acetyltransferase 15, NatA auxiliary subunit							NAA15	HUMAN	Data_human
Q9NYV4	CDK12	-0.201265	0.419042	Cyclin-dependent kinase 12							CDK12	HUMAN	Data_human
P49840	GSK3A	-0.199971	0.396367	Glycogen synthase kinase-3 alpha							GSK3A	HUMAN	Data_human
Q53EZ4	CEP55	-0.199899	0.66136	Centrosomal protein of 55 kDa							CEP55	HUMAN	Data_human
P33240	CSTF2	-0.199623	0.359856	Cleavage stimulation factor subunit 2							CSTF2	HUMAN	Data_human
O15143	ARPC1B	-0.199519	0.0405401	Actin-related protein 2/3 complex subunit 1B							ARC1B	HUMAN	Data_human
P51610	HCFC1	-0.199496	0.17354	Host cell factor 1							HCFC1	HUMAN	Data_human
Q13158	FADD	-0.19942	0.166879	FAS-associated death domain protein							FADD	HUMAN	Data_human
Q7Z6E9	RBBP6	-0.199385	0.223919	E3 ubiquitin-protein ligase RBBP6							RBBP6	HUMAN	Data_human
Q16763	UBE2S	-0.199237	0.309343	Ubiquitin-conjugating enzyme E2 S							UBE2S	HUMAN	Data_human
P55036	PSMD4	-0.199043	0.11588	26S proteasome non-ATPase regulatory subunit 4							PSMD4	HUMAN	Data_human
Q9BSJ2	TUBGCP2	-0.19903	0.548943	Gamma-tubulin complex component 2							GCP2	HUMAN	Data_human
Q9GZZ1	NAA50	-0.198348	0.0877283	N-alpha-acetyltransferase 50							NAA50	HUMAN	Data_human
O43818	RRP9	-0.197984	0.4152	U3 small nucleolar RNA-interacting protein 2							U3IP2	HUMAN	Data_human
Q14980	NUMA1	-0.197729	0.063512	Nuclear mitotic apparatus protein 1							NUMA1	HUMAN	Data_human
P31943	HNRNPH1	-0.197044	0.0638654	Heterogeneous nuclear ribonucleoprotein H							HNRH1	HUMAN	Data_human
Q9UPT8	ZC3H4	-0.195189	0.0650188	Zinc finger CCCH domain-containing protein 4							ZC3H4	HUMAN	Data_human
O15446	CD3EAP	-0.195078	0.254183	DNA-directed RNA polymerase I subunit RPA34							RPA34	HUMAN	Data_human
P15336	ATF2	-0.19467	0.444804	Cyclic AMP-dependent transcription factor ATF-2							ATF2	HUMAN	Data_human
P00918	CA2	-0.194459	0.45319	Carbonic anhydrase 2							CAH2	HUMAN	Data_human
Q71DI3	HIST2H3A	-0.194397	0.181723	Histone H3.2							H32	HUMAN	Data_human
Q09472	EP300	-0.19435	0.453638	Histone acetyltransferase p300							EP300	HUMAN	Data_human
Q92793	CREBBP	-0.19435	0.453638	CREB-binding protein							CBP	HUMAN	Data_human
Q9UQE7	SMC3	-0.194347	0.0554476	Structural maintenance of chromosomes protein 3							SMC3	HUMAN	Data_human
Q9BQ48	MRPL34	-0.194343	0.136736	39S ribosomal protein L34, mitochondrial							RM34	HUMAN	Data_human
Q969M3	YIPF5	-0.19427	0.574228	Protein YIPF5							YIPF5	HUMAN	Data_human
P08621	SNRNP70	-0.194136	0.0648746	U1 small nuclear ribonucleoprotein 70 kDa							RU17	HUMAN	Data_human
Q9H773	DCTPP1	-0.193715	0.0743607	dCTP pyrophosphatase 1							DCTP1	HUMAN	Data_human
P21926	CD9	-0.193463	0.0810771	CD9 antigen							CD9	HUMAN	Data_human
Q16774	GUK1	-0.192994	0.256294	Guanylate kinase							KGUA	HUMAN	Data_human
Q8NC51	SERBP1	-0.19271	0.0508144	Plasminogen activator inhibitor 1 RNA-binding protein							PAIRB	HUMAN	Data_human
P83916	CBX1	-0.192234	0.278968	Chromobox protein homolog 1							CBX1	HUMAN	Data_human
Q9UPN7	PPP6R1	-0.192081	0.423436	Serine/threonine-protein phosphatase 6 regulatory subunit 1							PP6R1	HUMAN	Data_human
P63244	RACK1	-0.191912	0.0733106	Receptor of activated protein C kinase 1							RACK1	HUMAN	Data_human
O75530	EED	-0.191461	0.602273	Polycomb protein EED							EED	HUMAN	Data_human
P49792	RANBP2	-0.191311	0.333012	E3 SUMO-protein ligase RanBP2							RBP2	HUMAN	Data_human
P52701	MSH6	-0.191113	0.0499784	DNA mismatch repair protein Msh6							MSH6	HUMAN	Data_human
Q9Y2Y0	ARL2BP	-0.190577	0.518245	ADP-ribosylation factor-like protein 2-binding protein							AR2BP	HUMAN	Data_human
Q9NTJ3	SMC4	-0.190242	0.167107	Structural maintenance of chromosomes protein 4							SMC4	HUMAN	Data_human
Q2NL82	TSR1	-0.190105	0.123632	Pre-rRNA-processing protein TSR1 homolog							TSR1	HUMAN	Data_human
Q03164	KMT2A	-0.189276	0.450167	Histone-lysine N-methyltransferase 2A							KMT2A	HUMAN	Data_human
Q8TCF1	ZFAND1	-0.189024	0.356075	AN1-type zinc finger protein 1							ZFAN1	HUMAN	Data_human
P62280	RPS11	-0.188764	0.426704	40S ribosomal protein S11							RS11	HUMAN	Data_human
Q8IZ81	ELMOD2	-0.188402	0.476196	ELMO domain-containing protein 2							ELMD2	HUMAN	Data_human
P19387	POLR2C	-0.188108	0.330535	DNA-directed RNA polymerase II subunit RPB3							RPB3	HUMAN	Data_human
Q7KZ85	SUPT6H	-0.187401	0.202424	Transcription elongation factor SPT6							SPT6H	HUMAN	Data_human
P40429	RPL13A	-0.186968	0.0643174	60S ribosomal protein L13a							RL13A	HUMAN	Data_human
P51452	DUS3	-0.186923	0.287571	Dual							DUS3	HUMAN	Data_human
Q8TEQ6	GEMIN5	-0.186874	0.266392	Gem-associated protein 5							GEMI5	HUMAN	Data_human
Q9UKM9	RALY	-0.186798	0.104324	RNA-binding protein Raly							RALY	HUMAN	Data_human
Q7L2H7	EIF3M	-0.186601	0.203145	Eukaryotic translation initiation factor 3 subunit M							EIF3M	HUMAN	Data_human
Q9NUQ9	FAM49B	-0.186429	0.105818	Protein FAM49B							FA49B	HUMAN	Data_human
O43379	WDR62	-0.186247	0.641482	WD repeat-containing protein 62							WDR62	HUMAN	Data_human
P49903	SEPHS1	-0.185939	0.735267	Selenide, water dikinase 1							SPS1	HUMAN	Data_human
Q16537	PPP2R5E	-0.185894	0.385431	Serine/threonine-protein phosphatase 2A 56 kDa regulatory subunit epsilon isoform							2A5E	HUMAN	Data_human
Q9BZ23	PANK2	-0.185475	0.772141	Pantothenate kinase 2, mitochondrial							PANK2	HUMAN	Data_human
Q969V3	NCLN	-0.185415	0.503041	Nicalin							NCLN	HUMAN	Data_human
Q92905	COPS5	-0.185408	0.308298	COP9 signalosome complex subunit 5							CSN5	HUMAN	Data_human
Q8IXM2	BAP18	-0.184929	0.72867	Chromatin complexes subunit BAP18							BAP18	HUMAN	Data_human
Q92935	EXTL1	-0.184723	0.610605	Exostosin-like 1							EXTL1	HUMAN	Data_human
Q9BY77	POLDIP3	-0.184685	0.122336	Polymerase delta-interacting protein 3							PDIP3	HUMAN	Data_human
Q14126	DSG2	-0.184679	0.423232	Desmoglein-2							DSG2	HUMAN	Data_human
Q9NP77	SSU72	-0.184517	0.193911	RNA polymerase II subunit A C-terminal domain phosphatase SSU72							SSU72	HUMAN	Data_human
O43156	TTI1	-0.184353	0.439233	TELO2-interacting protein 1 homolog							TTI1	HUMAN	Data_human
Q96A49	SYAP1	-0.183888	0.381476	Synapse-associated protein 1							SYAP1	HUMAN	Data_human
Q9BVA1	TUBB2B	-0.183542	0.792145	Tubulin beta-2B chain							TBB2B	HUMAN	Data_human
Q8NI27	THOC2	-0.183308	0.474921	THO complex subunit 2							THOC2	HUMAN	Data_human
Q8WXU2	DNAAF4	-0.183125	0.45122	Dynein assembly factor 4, axonemal							DAAF4	HUMAN	Data_human
P46781	RPS9	-0.183005	0.0577139	40S ribosomal protein S9							RS9	HUMAN	Data_human
Q9UKI8	TLK1	-0.182804	0.10881	Serine/threonine-protein kinase tousled-like 1							TLK1	HUMAN	Data_human
Q12874	SF3A3	-0.181725	0.129378	Splicing factor 3A subunit 3							SF3A3	HUMAN	Data_human
P13984	GTF2F2	-0.181656	0.532968	General transcription factor IIF subunit 2							T2FB	HUMAN	Data_human
Q86VM9	ZC3H18	-0.181494	0.203588	Zinc finger CCCH domain-containing protein 18							ZCH18	HUMAN	Data_human
P08708	RPS17	-0.181309	0.117818	40S ribosomal protein S17							RS17	HUMAN	Data_human
P49915	GMPS	-0.18049	0.180499	GMP synthase [glutamine-hydrolyzing]							GUAA	HUMAN	Data_human
P42766	RPL35	-0.179908	0.136071	60S ribosomal protein L35							RL35	HUMAN	Data_human
P27348	YWHAQ	-0.179205	0.0921313	14-3-3 protein theta							1433T	HUMAN	Data_human
P62269	RPS18	-0.179197	0.0579797	40S ribosomal protein S18							RS18	HUMAN	Data_human
Q5JTH9	RRP12	-0.179163	0.396566	RRP12-like protein							RRP12	HUMAN	Data_human
P27824	CANX	-0.179088	0.289692	Calnexin							CALX	HUMAN	Data_human
P10746	UROS	-0.179052	0.689994	Uroporphyrinogen-III synthase							HEM4	HUMAN	Data_human
Q9BRX5	GINS3	-0.178532	0.653713	DNA replication complex GINS protein PSF3							PSF3	HUMAN	Data_human
O94851	MICAL2	-0.177796	0.427134	[F-actin]-monooxygenase MICAL2							MICA2	HUMAN	Data_human
P62140	PPP1CB	-0.177087	0.167724	Serine/threonine-protein phosphatase PP1-beta catalytic subunit							PP1B	HUMAN	Data_human
Q8WXA9	SREK1	-0.175792	0.222126	Splicing regulatory glutamine/lysine-rich protein 1							SREK1	HUMAN	Data_human
Q15637	SF1	-0.175564	0.0769682	Splicing factor 1							SF01	HUMAN	Data_human
P61163	ACTR1A	-0.175311	0.186845	Alpha-centractin							ACTZ	HUMAN	Data_human
Q16637	SMN	-0.175045	0.263282	Survival motor neuron protein							SMN	HUMAN	Data_human
Q53S33	BOLA3	-0.17499	0.642402	BolA-like protein 3							BOLA3	HUMAN	Data_human
O00425	IGF2BP3	-0.174721	0.515737	Insulin-like growth factor 2 mRNA-binding protein 3							IF2B3	HUMAN	Data_human
P46777	RPL5	-0.174712	0.230929	60S ribosomal protein L5							RL5	HUMAN	Data_human
O95793	STAU1	-0.174615	0.212711	Double-stranded RNA-binding protein Staufen homolog 1							STAU1	HUMAN	Data_human
Q8WX93	PALLD	-0.174523	0.272133	Palladin							PALLD	HUMAN	Data_human
P14678	SNRPB	-0.173858	0.185976	Small nuclear ribonucleoprotein-associated proteins B and B							RSMB	HUMAN	Data_human
Q6NUQ4	TMEM214	-0.173465	0.616247	Transmembrane protein 214							TM214	HUMAN	Data_human
P61158	ACTR3	-0.172925	0.062491	Actin-related protein 3							ARP3	HUMAN	Data_human
P52943	CRIP2	-0.17267	0.298219	Cysteine-rich protein 2							CRIP2	HUMAN	Data_human
Q9H871	RMND5A	-0.171402	0.660643	E3 ubiquitin-protein transferase RMND5A							RMD5A	HUMAN	Data_human
P46783	RPS10	-0.171261	0.143072	40S ribosomal protein S10							RS10	HUMAN	Data_human
Q9Y4R8	TELO2	-0.171179	0.735658	Telomere length regulation protein TEL2 homolog							TELO2	HUMAN	Data_human
Q5T280	SPOUT1	-0.170922	0.180074	Putative methyltransferase C9orf114							CI114	HUMAN	Data_human
P08195	SLC3A2	-0.170319	0.0941997	4F2 cell-surface antigen heavy chain							4F2	HUMAN	Data_human
O60828	PQBP1	-0.169854	0.151835	Polyglutamine-binding protein 1							PQBP1	HUMAN	Data_human
P07900	HSP90AA1	-0.169642	0.0800249	Heat shock protein HSP 90-alpha							HS90A	HUMAN	Data_human
Q9UFW8	CGGBP1	-0.169548	0.384765	CGG triplet repeat-binding protein 1							CGBP1	HUMAN	Data_human
Q8WX92	NELFB	-0.169361	0.661296	Negative elongation factor B							NELFB	HUMAN	Data_human
Q01130	SRSF2	-0.168906	0.0868916	Se							SRSF2	HUMAN	Data_human
O95394	PGM3	-0.16842	0.150739	Phosphoacetylglucosamine mutase							AGM1	HUMAN	Data_human
Q6UVK1	CSPG4	-0.168295	0.645266	Chondroitin sulfate proteoglycan 4							CSPG4	HUMAN	Data_human
Q6P1L8	MRPL14	-0.168236	0.29157	39S ribosomal protein L14, mitochondrial							RM14	HUMAN	Data_human
P22626	HNRNPA2B1	-0.16823	0.154753	Heterogeneous nuclear ribonucleoproteins A2/B1							ROA2	HUMAN	Data_human
P18827	SDC1	-0.168129	0.24525	Syndecan-1							SDC1	HUMAN	Data_human
O95817	BAG3	-0.167655	0.48402	BAG family molecular chaperone regulator 3							BAG3	HUMAN	Data_human
Q99567	NUP88	-0.167125	0.277124	Nuclear pore complex protein Nup88							NUP88	HUMAN	Data_human
Q6UB35	MTHFD1L	-0.166672	0.407458	Monofunctional C1-tetrahydrofolate synthase, mitochondrial							C1TM	HUMAN	Data_human
Q9C037	TRIM4	-0.166241	0.283134	E3 ubiquitin-protein ligase TRIM4							TRIM4	HUMAN	Data_human
P04350	TUBB4A	-0.165559	0.171853	Tubulin beta-4A chain							TBB4A	HUMAN	Data_human
O00442	RTCA	-0.165256	0.290696	RNA 3-terminal phosphate cyclase							RTCA	HUMAN	Data_human
Q92686	NRGN	-0.164992	0.280099	Neurogranin							NEUG	HUMAN	Data_human
P61024	CKS1B	-0.164845	0.123612	Cyclin-dependent kinases regulatory subunit 1							CKS1	HUMAN	Data_human
P13995	MTHFD2	-0.164803	0.368405	Bifunctional methylenetetrahydrofolate dehydrogenase/cyclohydrolase, mitochondrial							MTDC	HUMAN	Data_human
P61160	ACTR2	-0.16453	0.191191	Actin-related protein 2							ARP2	HUMAN	Data_human
O14967	CLGN	-0.164061	0.591747	Calmegin							CLGN	HUMAN	Data_human
Q9UBM7	DHCR7	-0.163995	0.833674	7-dehydrocholesterol reductase							DHCR7	HUMAN	Data_human
O75643	SNRNP200	-0.163945	0.115894	U5 small nuclear ribonucleoprotein 200 kDa helicase							U520	HUMAN	Data_human
Q8TEA1	NSUN6	-0.163812	0.667971	tRNA (cytosine(72)-C(5))-methyltransferase NSUN6							NSUN6	HUMAN	Data_human
Q13033	STRN3	-0.163711	0.506542	Striatin-3							STRN3	HUMAN	Data_human
P14406	COX7A2	-0.163204	0.189253	Cytochrome c oxidase subunit 7A2, mitochondrial							CX7A2	HUMAN	Data_human
Q6VY07	PACS1	-0.163202	0.503968	Phosphofurin acidic cluster sorting protein 1							PACS1	HUMAN	Data_human
P58304	VSX2	-0.1631	0.523794	Visual system homeobox 2							VSX2	HUMAN	Data_human
Q16531	DDB1	-0.162976	0.0743935	DNA damage-binding protein 1							DDB1	HUMAN	Data_human
P56385	ATP5ME	-0.162834	0.267079	ATP synthase subunit e, mitochondrial							ATP5I	HUMAN	Data_human
O43715	TRIAP1	-0.16111	0.235502	TP53-regulated inhibitor of apoptosis 1							TRIA1	HUMAN	Data_human
Q7Z422	SZRD1	-0.160436	0.619421	SUZ domain-containing protein 1							SZRD1	HUMAN	Data_human
Q9NZZ3	CHMP5	-0.160431	0.445427	Charged multivesicular body protein 5							CHMP5	HUMAN	Data_human
O43264	ZW10	-0.160414	0.112721	Centromere/kinetochore protein zw10 homolog							ZW10	HUMAN	Data_human
Q13573	SNW1	-0.160192	0.193448	SNW domain-containing protein 1							SNW1	HUMAN	Data_human
P13693	TPT1	-0.159975	0.338632	Translationally-controlled tumor protein							TCTP	HUMAN	Data_human
Q9BSJ8	ESYT1	-0.159917	0.185905	Extended synaptotagmin-1							ESYT1	HUMAN	Data_human
O00754	MAN2B1	-0.159881	0.713592	Lysosomal alpha-mannosidase							MA2B1	HUMAN	Data_human
Q9H583	HEATR1	-0.159672	0.252172	HEAT repeat-containing protein 1							HEAT1	HUMAN	Data_human
Q96J01	THOC3	-0.159516	0.489234	THO complex subunit 3							THOC3	HUMAN	Data_human
Q8WVK2	SNRNP27	-0.159421	0.507185	U4/U6.U5 small nuclear ribonucleoprotein 27 kDa protein							SNR27	HUMAN	Data_human
O43447	PPIH	-0.159403	0.251415	Peptidyl-prolyl cis-trans isomerase H							PPIH	HUMAN	Data_human
Q9NR28	DIABLO	-0.159102	0.316462	Diablo homolog, mitochondrial							DBLOH	HUMAN	Data_human
P18887	XRCC1	-0.159012	0.337353	DNA repair protein XRCC1							XRCC1	HUMAN	Data_human
O15371	EIF3D	-0.158934	0.136459	Eukaryotic translation initiation factor 3 subunit D							EIF3D	HUMAN	Data_human
P54578	USP14	-0.158725	0.325283	Ubiquitin carboxyl-terminal hydrolase 14							UBP14	HUMAN	Data_human
Q8TCA0	LRRC20	-0.158606	0.105249	Leucine-rich repeat-containing protein 20							LRC20	HUMAN	Data_human
Q9HAV0	GNB4	-0.158509	0.104834	Guanine nucleotide-binding protein subunit beta-4							GBB4	HUMAN	Data_human
Q15018	ABRAXAS2	-0.158252	0.632671	BRISC complex subunit Abraxas 2							ABRX2	HUMAN	Data_human
Q9P0V9	SEPTIN10	-0.158247	0.73415	Septin-10							SEP10	HUMAN	Data_human
P38159	RBMX	-0.158239	0.132435	RNA-binding mo							RBMX	HUMAN	Data_human
Q9NZ01	TECR	-0.157991	0.26053	Very-long-chain enoyl-CoA reductase							TECR	HUMAN	Data_human
Q96NC0	ZMAT2	-0.157845	0.311494	Zinc finger matrin-type protein 2							ZMAT2	HUMAN	Data_human
P50570	DNM2	-0.157627	0.139357	Dynamin-2							DYN2	HUMAN	Data_human
O95299	NDUAA	-0.157457	0.441821	NADH dehydrogenase [ubiquinone] 1 alpha subcomplex subunit 10, mitochondrial							NDUAA	HUMAN	Data_human
P78316	NOP14	-0.157095	0.554926	Nucleolar protein 14							NOP14	HUMAN	Data_human
Q9UNX4	WDR3	-0.156419	0.158498	WD repeat-containing protein 3							WDR3	HUMAN	Data_human
Q86Y56	DNAAF5	-0.155991	0.241151	Dynein assembly factor 5, axonemal							DAAF5	HUMAN	Data_human
Q5RKV6	EXOSC6	-0.155715	0.53725	Exosome complex component MTR3							EXOS6	HUMAN	Data_human
Q92600	CNOT9	-0.155126	0.60718	CCR4-NOT transcription complex subunit 9							CNOT9	HUMAN	Data_human
P84095	RHOG	-0.155066	0.454591	Rho-related GTP-binding protein RhoG							RHOG	HUMAN	Data_human
P56545	CTBP2	-0.154593	0.236651	C-terminal-binding protein 2							CTBP2	HUMAN	Data_human
Q5VTR2	RNF20	-0.154486	0.353216	E3 ubiquitin-protein ligase BRE1A							BRE1A	HUMAN	Data_human
Q9H9B4	SFXN1	-0.153977	0.19711	Sideroflexin-1							SFXN1	HUMAN	Data_human
Q9BT78	COPS4	-0.153917	0.178033	COP9 signalosome complex subunit 4							CSN4	HUMAN	Data_human
O15111	CHUK	-0.153767	0.403108	Inhibitor of nuclear factor kappa-B kinase subunit alpha							IKKA	HUMAN	Data_human
Q9NRN7	AASDHPPT	-0.153358	0.332205	L-aminoadipate-semialdehyde dehydrogenase-phosphopantetheinyl transferase							ADPPT	HUMAN	Data_human
P05141	SLC25A5	-0.153114	0.25872	ADP/ATP translocase 2							ADT2	HUMAN	Data_human
Q92973	TNPO1	-0.153067	0.222732	Transportin-1							TNPO1	HUMAN	Data_human
O94967	WDR47	-0.152575	0.37267	WD repeat-containing protein 47							WDR47	HUMAN	Data_human
Q9Y6A9	SPCS1	-0.152239	0.106404	Signal peptidase complex							SPCS1	HUMAN	Data_human
O60547	GMDS	-0.152034	0.278631	GDP-mannose 4,6 dehydratase							GMDS	HUMAN	Data_human
Q9Y5S2	CDC42BPB	-0.151996	0.619099	Serine/threonine-protein kinase MRCK beta							MRCKB	HUMAN	Data_human
Q9Y2K7	KDM2A	-0.151407	0.697921	Lysine-specific demethylase 2A							KDM2A	HUMAN	Data_human
P36578	RPL4	-0.151115	0.158089	60S ribosomal protein L4							RL4	HUMAN	Data_human
O75348	ATP6V1G1	-0.150449	0.717736	V-type proton ATPase subunit G 1							VATG1	HUMAN	Data_human
O95670	VATG2	-0.150449	0.717736	V-type proton ATPase subun							VATG2	HUMAN	Data_human
O00622	CCN1	-0.150418	0.155489	CCN family member 1							CCN1	HUMAN	Data_human
P35659	DEK	-0.150296	0.245089	Protein DEK							DEK	HUMAN	Data_human
P17174	GOT1	-0.149783	0.226892	Aspartate aminotransferase, cytoplasmic							AATC	HUMAN	Data_human
Q15717	ELAVL1	-0.149727	0.288403	ELAV-like protein 1							ELAV1	HUMAN	Data_human
P00403	MT-CO2	-0.149615	0.282197	Cytochrome c oxidase subunit 2							COX2	HUMAN	Data_human
Q969X6	UTP4	-0.149579	0.316071	U3 small nucleolar RNA-associated protein 4 homolog							UTP4	HUMAN	Data_human
P98194	ATP2C1	-0.149515	0.500597	Calcium-transporting ATPase type 2C member 1							AT2C1	HUMAN	Data_human
P20290	BTF3	-0.149484	0.299932	Transcription factor BTF3							BTF3	HUMAN	Data_human
Q93045	STMN2	-0.149186	0.440714	Stathmin-2							STMN2	HUMAN	Data_human
Q13595	TRA2A	-0.149045	0.243181	Transformer-2 protein homolog alpha							TRA2A	HUMAN	Data_human
P05198	EIF2S1	-0.148988	0.116892	Eukaryotic translation initiation factor 2 subunit 1							IF2A	HUMAN	Data_human
P40123	CAP2	-0.148862	0.219189	Adenylyl cyclase-associated protein 2							CAP2	HUMAN	Data_human
Q15185	PTGES3	-0.148848	0.15094	Prostaglandin E synthase 3							TEBP	HUMAN	Data_human
P60866	RPS20	-0.147686	0.174014	40S ribosomal protein S20							RS20	HUMAN	Data_human
P62888	RPL30	-0.14715	0.173217	60S ribosomal protein L30							RL30	HUMAN	Data_human
Q6NXR4	TTI2	-0.147061	0.466549	TELO2-interacting protein 2							TTI2	HUMAN	Data_human
P23610	F8A1	-0.146846	0.700637	40-kDa huntingtin-associated protein							HAP40	HUMAN	Data_human
Q13190	STX5	-0.146837	0.337767	Syntaxin-5							STX5	HUMAN	Data_human
P12270	TPR	-0.146641	0.16979	Nucleoprotein TPR							TPR	HUMAN	Data_human
O95674	CDS2	-0.14642	0.685794	Phosphatidate cytidylyltransferase 2							CDS2	HUMAN	Data_human
Q9NVA2	SEPTIN11	-0.146286	0.266332	Septin-11							SEP11	HUMAN	Data_human
O94992	HEXIM1	-0.14609	0.43387	Protein HEXIM1							HEXI1	HUMAN	Data_human
P30876	POLR2B	-0.145978	0.295901	DNA-directed RNA polymerase II subunit RPB2							RPB2	HUMAN	Data_human
Q9UBC2	EPS15L1	-0.14591	0.157108	Epidermal growth factor receptor substrate 15-like 1							EP15R	HUMAN	Data_human
Q92804	TAF15	-0.145674	0.131879	TATA-binding protein-associated factor 2N							RBP56	HUMAN	Data_human
Q9BYC5	FUT8	-0.145538	0.438771	Alpha-(1,6)-fucosyltransferase							FUT8	HUMAN	Data_human
P13073	COX4I1	-0.145461	0.15702	Cytochrome c oxidase subunit 4 isoform 1, mitochondrial							COX41	HUMAN	Data_human
P12236	SLC25A6	-0.145351	0.419424	ADP/ATP translocase 3							ADT3	HUMAN	Data_human
P08243	ASNS	-0.145094	0.251364	Asparagine synthetase [glutamine-hydrolyzing]							ASNS	HUMAN	Data_human
Q9UHD1	CHORDC1	-0.144824	0.260184	Cysteine and histidine-rich domain-containing protein 1							CHRD1	HUMAN	Data_human
Q96Q45	TM237	-0.144169	0.332174	Transmembrane protein 237							TM237	HUMAN	Data_human
Q9NYT0	PLEK2	-0.143882	0.71615	Pleckstrin-2							PLEK2	HUMAN	Data_human
P37198	NUP62	-0.143773	0.411931	Nuclear pore glycoprotein p62							NUP62	HUMAN	Data_human
Q9BYX2	TBC1D2	-0.14377	0.769442	TBC1 domain family member 2A							TBD2A	HUMAN	Data_human
P24752	ACAT1	-0.143758	0.128349	Acetyl-CoA acetyltransferase, mitochondrial							THIL	HUMAN	Data_human
Q7L2E3	DHX30	-0.143713	0.131699	ATP-dependent RNA helicase DHX30							DHX30	HUMAN	Data_human
Q7Z4H8	POGLUT3	-0.143636	0.42566	Protein O-glucosyltransferase 3							PLGT3	HUMAN	Data_human
Q09028	RBBP4	-0.143537	0.154841	Histone-binding protein RBBP4							RBBP4	HUMAN	Data_human
P11586	MTHFD1	-0.143311	0.114699	C-1-tetrahydrofolate synthase, cytoplasmic							C1TC	HUMAN	Data_human
Q15003	NCAPH	-0.142646	0.359966	Condensin complex subunit 2							CND2	HUMAN	Data_human
Q5JS54	PSMG4	-0.142511	0.719803	Proteasome assembly chaperone 4							PSMG4	HUMAN	Data_human
Q01650	SLC7A5	-0.142494	0.693887	Large neutral amino acids transporter small subunit 1							LAT1	HUMAN	Data_human
P22830	HEMH	-0.142108	0.277296	Ferrochelatase, mitochondrial							HEMH	HUMAN	Data_human
O14925	TIMM23	-0.141916	0.383525	Mitochondrial import inner membrane translocase subunit Tim23							TIM23	HUMAN	Data_human
Q9H8U3	ZFAND3	-0.141782	0.436954	AN1-type zinc finger protein 3							ZFAN3	HUMAN	Data_human
P19784	CSNK2A2	-0.141755	0.14924	Casein kinase II subunit alpha							CSK22	HUMAN	Data_human
P20962	PTMS	-0.141548	0.285633	Parathymosin							PTMS	HUMAN	Data_human
Q9Y520	PRRC2C	-0.141365	0.211383	Protein PRRC2C							PRC2C	HUMAN	Data_human
Q70J99	UNC13D	-0.141006	0.305003	Protein unc-13 homolog D							UN13D	HUMAN	Data_human
P63220	RPS21	-0.140965	0.195863	40S ribosomal protein S21							RS21	HUMAN	Data_human
P08238	HSP90AB1	-0.140308	0.332771	Heat shock protein HSP 90-beta							HS90B	HUMAN	Data_human
P45954	ACADSB	-0.140225	0.65864	Short/branched chain specific acyl-CoA dehydrogenase, mitochondrial							ACDSB	HUMAN	Data_human
O75351	VPS4B	-0.14018	0.186596	Vacuolar protein sorting-associated protein 4B							VPS4B	HUMAN	Data_human
Q15075	EEA1	-0.140152	0.130553	Early endosome antigen 1							EEA1	HUMAN	Data_human
Q13263	TRIM28	-0.139267	0.232548	Transcription intermediary factor 1-beta							TIF1B	HUMAN	Data_human
Q14671	PUM1	-0.138774	0.323517	Pumilio homolog 1							PUM1	HUMAN	Data_human
O75947	ATP5PD	-0.138734	0.197096	ATP synthase subunit d, mitochondrial							ATP5H	HUMAN	Data_human
Q8IUE6	HIST2H2AB	-0.138718	0.489352	Histone H2A type 2-B							H2A2B	HUMAN	Data_human
Q9Y639	NPTN	-0.138549	0.221156	Neuroplastin							NPTN	HUMAN	Data_human
Q9BV19	C1orf50	-0.138379	0.615132	Uncharacterized protein C1orf50							CA050	HUMAN	Data_human
P39023	RPL3	-0.137651	0.244835	60S ribosomal protein L3							RL3	HUMAN	Data_human
O14786	NRP1	-0.13743	0.619756	Neuropilin-1							NRP1	HUMAN	Data_human
P38919	EIF4A3	-0.136834	0.314266	Eukaryotic initiation factor 4A-III							IF4A3	HUMAN	Data_human
Q9H6W3	RIOX1	-0.136759	0.636379	Ribosomal oxygenase 1							RIOX1	HUMAN	Data_human
Q8IUD2	ERC1	-0.136587	0.484376	ELKS/Rab6-interacting/CAST family member 1							RB6I2	HUMAN	Data_human
Q13503	MED21	-0.136065	0.280312	Mediator of RNA polymerase II transcription subunit 21							MED21	HUMAN	Data_human
Q03252	LMNB2	-0.135932	0.211708	Lamin-B2							LMNB2	HUMAN	Data_human
P14550	AKR1A1	-0.135854	0.526822	Aldo-keto reductase family 1 member A1							AK1A1	HUMAN	Data_human
O00483	NDUFA4	-0.135565	0.353028	Cytochrome c oxidase subunit NDUFA4							NDUA4	HUMAN	Data_human
P62424	RPL7A	-0.13443	0.164216	60S ribosomal protein L7a							RL7A	HUMAN	Data_human
Q9NRG1	PRTFDC1	-0.134135	0.270616	Phosphoribosyltransferase domain-containing protein 1							PRDC1	HUMAN	Data_human
P06576	ATP5F1B	-0.133988	0.129831	ATP synthase subunit beta, mitochondrial							ATPB	HUMAN	Data_human
Q96DA6	DNAJC19	-0.133867	0.686246	Mitochondrial import inner membrane translocase subunit TIM14							TIM14	HUMAN	Data_human
P62318	SNRPD3	-0.133446	0.252372	Small nuclear ribonucleoprotein Sm D3							SMD3	HUMAN	Data_human
Q63ZY3	KANK2	-0.133372	0.659155	KN motif and ankyrin repeat domain-containing protein 2							KANK2	HUMAN	Data_human
Q99471	PFDN5	-0.13324	0.169158	Prefoldin subunit 5							PFD5	HUMAN	Data_human
Q96HC4	PDLIM5	-0.133125	0.132479	PDZ and LIM domain protein 5							PDLI5	HUMAN	Data_human
P62249	RPS16	-0.132725	0.191464	40S ribosomal protein S16							RS16	HUMAN	Data_human
Q86UP2	KTN1	-0.132552	0.189378	Kinectin							KTN1	HUMAN	Data_human
Q9BYD6	MRPL1	-0.132493	0.607279	39S ribosomal protein L1, mitochondrial							RM01	HUMAN	Data_human
Q7L8L6	FASTKD5	-0.132254	0.45736	FAST kinase domain-containing protein 5, mitochondrial							FAKD5	HUMAN	Data_human
Q9NZM5	NOP53	-0.132055	0.326155	Ribosome biogenesis protein NOP53							NOP53	HUMAN	Data_human
Q52LJ0	FAM98B	-0.132041	0.164266	Protein FAM98B							FA98B	HUMAN	Data_human
Q14498	RBM39	-0.131668	0.137767	RNA-binding protein 39							RBM39	HUMAN	Data_human
Q8IWE2	FAM114A1	-0.131494	0.653901	Protein NOXP20							NXP20	HUMAN	Data_human
Q0VDF9	HSPA14	-0.131436	0.446209	Heat shock 70 kDa protein 14							HSP7E	HUMAN	Data_human
O96033	MOCS2	-0.131431	0.922919	Molybdopterin synthase sulfur carrier subunit							MOC2A	HUMAN	Data_human
O60927	PPP1R11	-0.131414	0.626677	E3 ubiquitin-protein ligase PPP1R11							PP1RB	HUMAN	Data_human
Q96GC5	MRPL48	-0.131348	0.69796	39S ribosomal protein L48, mitochondrial							RM48	HUMAN	Data_human
Q9UL15	BAG5	-0.131127	0.325222	BAG family molecular chaperone regulator 5							BAG5	HUMAN	Data_human
Q9Y3E7	CHMP3	-0.13101	0.804244	Charged multivesicular body protein 3							CHMP3	HUMAN	Data_human
P23526	AHCY	-0.130859	0.158238	Adenosylhomocysteinase							SAHH	HUMAN	Data_human
Q5PRF9	SMAG2	-0.130812	0.775602	Protein Smaug homolog 2							SMAG2	HUMAN	Data_human
Q02878	RPL6	-0.130474	0.28213	60S ribosomal protein L6							RL6	HUMAN	Data_human
O75175	CNOT3	-0.130062	0.282601	CCR4-NOT transcription complex subunit 3							CNOT3	HUMAN	Data_human
P57764	GSDMD	-0.130051	0.555954	Gasdermin-D							GSDMD	HUMAN	Data_human
P06730	EIF4E	-0.129731	0.16019	Eukaryotic translation initiation factor 4E							IF4E	HUMAN	Data_human
Q9Y4W2	LAS1L	-0.129684	0.346322	Ribosomal biogenesis protein LAS1L							LAS1L	HUMAN	Data_human
O43615	TIMM44	-0.12917	0.438114	Mitochondrial import inner membrane translocase subunit TIM44							TIM44	HUMAN	Data_human
O15294	OGT	-0.128902	0.33017	UDP-N-acetylglucosamine--peptide N-acetylglucosaminyltransferase 110 kDa subunit							OGT1	HUMAN	Data_human
P55769	SNU13	-0.12827	0.214633	NHP2-like protein 1							NH2L1	HUMAN	Data_human
Q9Y5S9	RBM8A	-0.12814	0.256123	RNA-binding protein 8A							RBM8A	HUMAN	Data_human
P61247	RPS3A	-0.128086	0.197939	40S ribosomal protein S3a							RS3A	HUMAN	Data_human
P25490	YY1	-0.12802	0.309528	Transcriptional repressor protein YY1							TYY1	HUMAN	Data_human
Q13131	PRKAA1	-0.127834	0.25226	5-AMP-activated protein kinase catalytic subunit alpha-1							AAPK1	HUMAN	Data_human
P09234	SNRPC	-0.127243	0.462737	U1 small nuclear ribonucleoprotein C							RU1C	HUMAN	Data_human
Q9NZD2	GLTP	-0.126816	0.550161	Glycolipid transfer protein							GLTP	HUMAN	Data_human
Q14694	USP10	-0.126735	0.150355	Ubiquitin carboxyl-terminal hydrolase 10							UBP10	HUMAN	Data_human
Q8WUM0	NUP133	-0.126681	0.514434	Nuclear pore complex protein Nup133							NU133	HUMAN	Data_human
Q8N1F7	NUP93	-0.12641	0.183189	Nuclear pore complex protein Nup93							NUP93	HUMAN	Data_human
O94888	UBXN7	-0.126079	0.81263	UBX domain-containing protein 7							UBXN7	HUMAN	Data_human
Q15042	RAB3GAP1	-0.125973	0.640757	Rab3 GTPase-activating protein catalytic subunit							RB3GP	HUMAN	Data_human
Q2NKX8	ERCC6L	-0.125797	0.724753	DNA excision repair protein ERCC-6-like							ERC6L	HUMAN	Data_human
Q5VTU8	ATP5F1EP2	-0.125575	0.412575	ATP synthase subunit epsilon-like protein, mitochondrial							AT5EL	HUMAN	Data_human
P56381	ATP5F1E	-0.125575	0.412575	ATP synthase subunit epsilon, mitochondrial							ATP5E	HUMAN	Data_human
Q9Y5J7	TIMM9	-0.125444	0.440954	Mitochondrial import inner membrane translocase subunit Tim9							TIM9	HUMAN	Data_human
Q9NZB2	FAM120A	-0.125422	0.304527	Constitutive coactivator of PPAR-gamma-like protein 1							F120A	HUMAN	Data_human
Q92900	UPF1	-0.125188	0.168822	Regulator of nonsense transcripts 1							RENT1	HUMAN	Data_human
Q5T6F2	UBAP2	-0.125108	0.220661	Ubiquitin-associated protein 2							UBAP2	HUMAN	Data_human
O76094	SRP72	-0.124957	0.39095	Signal recognition particle subunit SRP72							SRP72	HUMAN	Data_human
Q9Y4Z0	LSM4	-0.124752	0.354923	U6 snRNA-associated Sm-like protein LSm4							LSM4	HUMAN	Data_human
Q13185	CBX3	-0.124742	0.223729	Chromobox protein homolog 3							CBX3	HUMAN	Data_human
Q8IWV8	UBR2	-0.12466	0.473122	E3 ubiquitin-protein ligase UBR2							UBR2	HUMAN	Data_human
O43172	PRPF4	-0.124604	0.392812	U4/U6 small nuclear ribonucleoprotein Prp4							PRP4	HUMAN	Data_human
Q7Z569	BRAP	-0.124254	0.732263	BRCA1-associated protein							BRAP	HUMAN	Data_human
Q9BV73	CEP250	-0.124038	0.76339	Centrosome-associated protein CEP250							CP250	HUMAN	Data_human
P14209	CD99	-0.123852	0.307435	CD99 antigen							CD99	HUMAN	Data_human
P11310	ACADM	-0.123308	0.578403	Medium-chain specific acyl-CoA dehydrogenase, mitochondrial							ACADM	HUMAN	Data_human
Q9H0A0	NAT10	-0.123173	0.165612	RNA cytidine acetyltransferase							NAT10	HUMAN	Data_human
P85037	FOXK1	-0.122682	0.662333	Forkhead box protein K1							FOXK1	HUMAN	Data_human
Q9BVA0	KATNB1	-0.122662	0.830226	Katanin p80 WD40 repeat-containing subunit B1							KTNB1	HUMAN	Data_human
Q8N999	C12orf29	-0.122655	0.424873	Uncharacterized protein C12orf29							CL029	HUMAN	Data_human
Q93050	ATP6V0A1	-0.122028	0.691051	V-type proton ATPase 116 kDa subunit a isoform 1							VPP1	HUMAN	Data_human
O95155	UBE4B	-0.121614	0.791683	Ubiquitin conjugation factor E4 B							UBE4B	HUMAN	Data_human
Q9NPD3	EXOSC4	-0.120205	0.382385	Exosome complex component RRP41							EXOS4	HUMAN	Data_human
Q9NXF7	DCAF16	-0.119674	0.801489	DDB1- and CUL4-associated factor 16							DCA16	HUMAN	Data_human
Q00059	TFAM	-0.119442	0.303219	Transcription factor A, mitochondrial							TFAM	HUMAN	Data_human
O75449	KATNA1	-0.119427	0.773766	Katanin p60 ATPase-containing subunit A1							KTNA1	HUMAN	Data_human
Q96AP7	ESAM	-0.119233	0.447278	Endothelial cell-selective adhesion molecule							ESAM	HUMAN	Data_human
P63173	RPL38	-0.119183	0.301024	60S ribosomal protein L38							RL38	HUMAN	Data_human
Q15833	STXBP2	-0.119122	0.530509	Syntaxin-binding protein 2							STXB2	HUMAN	Data_human
O95721	SNAP29	-0.119092	0.550936	Synaptosomal-associated protein 29							SNP29	HUMAN	Data_human
O95400	CD2BP2	-0.119033	0.431183	CD2 antigen cytoplasmic tail-binding protein 2							CD2B2	HUMAN	Data_human
Q13619	CUL4A	-0.119016	0.364847	Cullin-4A							CUL4A	HUMAN	Data_human
Q14692	BMS1	-0.118948	0.296324	Ribosome biogenesis protein BMS1 homolog							BMS1	HUMAN	Data_human
Q96CT7	CCDC124	-0.118417	0.373801	Coiled-coil domain-containing protein 124							CC124	HUMAN	Data_human
Q92783	STAM	-0.11836	0.651914	Signal transducing adapter molecule 1							STAM1	HUMAN	Data_human
O00303	EIF3F	-0.118293	0.260918	Eukaryotic translation initiation factor 3 subunit F							EIF3F	HUMAN	Data_human
Q14103	HNRNPD	-0.117709	0.196844	Heterogeneous nuclear ribonucleoprotein D0							HNRPD	HUMAN	Data_human
Q07955	SRSF1	-0.117601	0.224847	Serine/arginine-rich splicing factor 1							SRSF1	HUMAN	Data_human
O75150	RNF40	-0.117211	0.586406	E3 ubiquitin-protein ligase BRE1B							BRE1B	HUMAN	Data_human
Q9Y5A9	YTHDF2	-0.11694	0.524155	YTH domain-containing family protein 2							YTHD2	HUMAN	Data_human
Q13011	ECH1	-0.116773	0.484753	Delta(3,5)-Delta(2,4)-dienoyl-CoA isomerase, mitochondrial							ECH1	HUMAN	Data_human
O14530	TXNDC9	-0.116581	0.241683	Thioredoxin domain-containing protein 9							TXND9	HUMAN	Data_human
Q8NEZ5	FBXO22	-0.116556	0.817221	F-box only protein 22							FBX22	HUMAN	Data_human
Q9UHW5	GPN3	-0.116523	0.773218	GPN-loop GTPase 3							GPN3	HUMAN	Data_human
O14646	CHD1	-0.116437	0.38862	Chromodomain-helicase-DNA-binding protein 1							CHD1	HUMAN	Data_human
P18583	SON	-0.116043	0.301078	Protein SON							SON	HUMAN	Data_human
P23528	CFL1	-0.115369	0.182985	Cofilin-1							COF1	HUMAN	Data_human
Q8N392	ARHGAP18	-0.115026	0.220053	Rho GTPase-activating protein 18							RHG18	HUMAN	Data_human
Q9Y4F1	FARP1	-0.115005	0.801096	FERM, ARHGEF and pleckstrin domain-containing protein 1							FARP1	HUMAN	Data_human
Q92947	GCDH	-0.114906	0.667304	Glutaryl-CoA dehydrogenase, mitochondrial							GCDH	HUMAN	Data_human
Q5BJD5	TMEM41B	-0.11488	0.331247	Transmembrane protein 41B							TM41B	HUMAN	Data_human
Q13951	CBFB	-0.114835	0.307708	Core-binding factor subunit beta							PEBB	HUMAN	Data_human
Q5T4S7	UBR4	-0.114833	0.327004	E3 ubiquitin-protein ligase UBR4							UBR4	HUMAN	Data_human
Q86WV6	STING1	-0.114675	0.721362	Stimulator of interferon genes protein							STING	HUMAN	Data_human
P61758	VBP1	-0.114635	0.334315	Prefoldin subunit 3							PFD3	HUMAN	Data_human
P46778	RPL21	-0.11402	0.341793	60S ribosomal protein L21							RL21	HUMAN	Data_human
P15408	FOSL2	-0.113491	0.496348	Fos-related antigen 2							FOSL2	HUMAN	Data_human
Q96T51	RUFY1	-0.11297	0.593222	RUN and FYVE domain-containing protein 1							RUFY1	HUMAN	Data_human
P23396	RPS3	-0.112911	0.300373	40S ribosomal protein S3							RS3	HUMAN	Data_human
O15355	PPM1G	-0.112721	0.387985	Protein phosphatase 1G							PPM1G	HUMAN	Data_human
P49593	PPM1F	-0.1125	0.649484	Protein phosphatase 1F							PPM1F	HUMAN	Data_human
P82650	RT22	-0.112	0.326638	28S ribosomal prote							RT22	HUMAN	Data_human
O14745	SLC9A3R1	-0.111673	0.216821	Na(+)/H(+) exchange regulatory cofactor NHE-RF1							NHRF1	HUMAN	Data_human
Q9BRD0	BUD13	-0.111313	0.573699	BUD13 homolog							BUD13	HUMAN	Data_human
O75489	NDUFS3	-0.111262	0.646344	NADH dehydrogenase [ubiquinone] iron-sulfur protein 3, mitochondrial							NDUS3	HUMAN	Data_human
Q16527	CSRP2	-0.111222	0.55897	Cysteine and glycine-rich protein 2							CSRP2	HUMAN	Data_human
Q9BT67	NDFIP1	-0.111162	0.535648	NEDD4 family-interacting protein 1							NFIP1	HUMAN	Data_human
Q02127	DHODH	-0.110996	0.709244	Dihydroorotate dehydrogenase (quinone), mitochondrial							PYRD	HUMAN	Data_human
Q9UNF0	PACSIN2	-0.110637	0.254741	Protein kinase C and casein kinase substrate in neurons protein 2							PACN2	HUMAN	Data_human
P0CG22	DHRS4L1	-0.110409	0.353471	Putative dehydrogenase/reductase SDR family member 4-like 1							DR4L1	HUMAN	Data_human
Q9BTZ2	DHRS4	-0.110409	0.353471	Dehydrogenase/reductase SDR family member 4							DHRS4	HUMAN	Data_human
P48634	PRRC2A	-0.110246	0.516695	Protein PRRC2A							PRC2A	HUMAN	Data_human
Q92615	LARP4B	-0.110062	0.517796	La-related protein 4B							LAR4B	HUMAN	Data_human
Q9BZE4	GTPBP4	-0.109935	0.316013	Nucleolar GTP-binding protein 1							NOG1	HUMAN	Data_human
P61289	PSME3	-0.109924	0.470365	Proteasome activator complex subunit 3							PSME3	HUMAN	Data_human
P47755	CAPZA2	-0.109909	0.431225	F-actin-capping protein subunit alpha-2							CAZA2	HUMAN	Data_human
O15067	PFAS	-0.109173	0.240842	Phosphoribosylformylglycinamidine synthase							PUR4	HUMAN	Data_human
P61970	NUTF2	-0.109061	0.498845	Nuclear transport factor 2							NTF2	HUMAN	Data_human
P02786	TFRC	-0.109038	0.19107	Transferrin receptor protein 1							TFR1	HUMAN	Data_human
Q9Y241	HIGD1A	-0.108797	0.521281	HIG1 domain family member 1A, mitochondrial							HIG1A	HUMAN	Data_human
Q8IVF7	FMNL3	-0.108712	0.642437	Formin-like protein 3							FMNL3	HUMAN	Data_human
Q9Y2Q3	GSTK1	-0.10864	0.360339	Glutathione S-transferase kappa 1							GSTK1	HUMAN	Data_human
Q13045	FLII	-0.108304	0.339743	Protein flightless-1 homolog							FLII	HUMAN	Data_human
Q96FF9	CDCA5	-0.108103	0.835303	Sororin							CDCA5	HUMAN	Data_human
Q86TU7	SETD3	-0.107555	0.801903	Actin-histidine N-methyltransferase							SETD3	HUMAN	Data_human
Q68E01	INTS3	-0.107165	0.701948	Integrator complex subunit 3							INT3	HUMAN	Data_human
P00505	GOT2	-0.107144	0.285853	Aspartate aminotransferase, mitochondrial							AATM	HUMAN	Data_human
P50914	RPL14	-0.107143	0.221793	60S ribosomal protein L14							RL14	HUMAN	Data_human
P09497	CLTB	-0.106834	0.438891	Clathrin light chain B							CLCB	HUMAN	Data_human
Q16795	NDUFA9	-0.106772	0.5931	NADH dehydrogenase [ubiquinone] 1 alpha subcomplex subunit 9, mitochondrial							NDUA9	HUMAN	Data_human
Q7Z3J3	RGPD4	-0.106736	0.750939	RanBP2-like and GRIP domain-containing protein 4							RGPD4	HUMAN	Data_human
Q9UKF6	CPSF3	-0.106587	0.815972	Cleavage and polyadenylation specificity factor subunit 3							CPSF3	HUMAN	Data_human
P11177	PDHB	-0.106507	0.287466	Pyruvate dehydrogenase E1 component subunit beta, mitochondrial							ODPB	HUMAN	Data_human
Q9NS87	KIF15	-0.105986	0.759462	Kinesin-like protein KIF15							KIF15	HUMAN	Data_human
P60059	SEC61G	-0.105184	0.525119	Protein transport protein Sec61 subunit gamma							SC61G	HUMAN	Data_human
P20645	MPRD	-0.104994	0.383761	Ca							MPRD	HUMAN	Data_human
Q9UGR2	ZC3H7B	-0.104991	0.27161	Zinc finger CCCH domain-containing protein 7B							Z3H7B	HUMAN	Data_human
Q9BU89	DOHH	-0.104935	0.267636	Deoxyhypusine hydroxylase							DOHH	HUMAN	Data_human
P06748	NPM1	-0.104053	0.405785	Nucleophosmin							NPM	HUMAN	Data_human
Q9HB07	C12orf10	-0.103841	0.848011	UPF0160 protein MYG1, mitochondrial							MYG1	HUMAN	Data_human
P10809	HSPD1	-0.103822	0.284999	60 kDa heat shock protein, mitochondrial							CH60	HUMAN	Data_human
P61978	HNRNPK	-0.103757	0.235725	Heterogeneous nuclear ribonucleoprotein K							HNRPK	HUMAN	Data_human
P49748	ACADVL	-0.103332	0.378713	Very long-chain specific acyl-CoA dehydrogenase, mitochondrial							ACADV	HUMAN	Data_human
Q9Y5B9	SUPT16H	-0.103198	0.283097	FACT complex subunit SPT16							SP16H	HUMAN	Data_human
P42677	RPS27	-0.103108	0.250748	40S ribosomal protein S27							RS27	HUMAN	Data_human
Q9Y696	CLIC4	-0.102889	0.282661	Chloride intracellular channel protein 4							CLIC4	HUMAN	Data_human
O00273	DFFA	-0.102712	0.509926	DNA fragmentation factor subunit alpha							DFFA	HUMAN	Data_human
Q8NEB9	PIK3C3	-0.102398	0.381464	Phosphatidylinositol 3-kinase catalytic subunit type 3							PK3C3	HUMAN	Data_human
O60271	SPAG9	-0.102368	0.37539	C-Jun-amino-terminal kinase-interacting protein 4							JIP4	HUMAN	Data_human
Q53EP0	FNDC3B	-0.102338	0.831691	Fibronectin type III domain-containing protein 3B							FND3B	HUMAN	Data_human
Q13362	2A5G	-0.101853	0.503573	Serine/threonine-protein phosphatase 2A 56 kDa regulatory subunit gamma isoform							2A5G	HUMAN	Data_human
O95197	RTN3	-0.101736	0.326562	Reticulon-3							RTN3	HUMAN	Data_human
P62917	RPL8	-0.101583	0.464073	60S ribosomal protein L8							RL8	HUMAN	Data_human
Q92665	MRPS31	-0.101553	0.25648	28S ribosomal protein S31, mitochondrial							RT31	HUMAN	Data_human
Q9P2W9	STX18	-0.1013	0.653312	Syntaxin-18							STX18	HUMAN	Data_human
Q9H299	SH3BGRL3	-0.101095	0.737754	SH3 domain-binding glutamic acid-rich-like protein 3							SH3L3	HUMAN	Data_human
Q9UNN8	PROCR	-0.101076	0.632929	Endothelial protein C receptor							EPCR	HUMAN	Data_human
Q9UKY7	CDV3	-0.100951	0.262714	Protein CDV3 homolog							CDV3	HUMAN	Data_human
L0R6Q1	SLC35A4	-0.10082	0.739382	SLC35A4 upstream open reading frame protein							S35U4	HUMAN	Data_human
P30050	RPL12	-0.100615	0.249524	60S ribosomal protein L12							RL12	HUMAN	Data_human
P68371	TUBB4B	-0.100579	0.263617	Tubulin beta-4B chain							TBB4B	HUMAN	Data_human
Q9Y2P8	RCL1	-0.0998773	0.585625	RNA 3-terminal phosphate cyclase-like protein							RCL1	HUMAN	Data_human
Q9BQ13	KCTD14	-0.0996234	0.737117	BTB/POZ domain-containing protein KCTD14							KCD14	HUMAN	Data_human
O95140	MFN2	-0.0996164	0.729108	Mitofusin-2							MFN2	HUMAN	Data_human
Q6P2E9	EDC4	-0.0993661	0.283067	Enhancer of mRNA-decapping protein 4							EDC4	HUMAN	Data_human
P00414	MT-CO3	-0.0993076	0.518356	Cytochrome c oxidase subunit 3							COX3	HUMAN	Data_human
P05388	RPLP0	-0.0992949	0.243401	60S acidic ribosomal protein P0							RLA0	HUMAN	Data_human
O94915	FRYL	-0.0991909	0.375691	Protein furry homolog-like							FRYL	HUMAN	Data_human
Q9UDY2	TJP2	-0.0991892	0.327145	Tight junction protein ZO-2							ZO2	HUMAN	Data_human
P57740	NUP107	-0.0990123	0.299654	Nuclear pore complex protein Nup107							NU107	HUMAN	Data_human
Q9Y333	LSM2	-0.0986896	0.678671	U6 snRNA-associated Sm-like protein LSm2							LSM2	HUMAN	Data_human
P11182	DBT	-0.0984875	0.425638	Lipoamide acyltransferase component of branched-chain alpha-keto acid dehydrogenase complex, mitochondrial							ODB2	HUMAN	Data_human
Q8IYB8	SUPV3L1	-0.0980188	0.728543	ATP-dependent RNA helicase SUPV3L1, mitochondrial							SUV3	HUMAN	Data_human
Q69YN2	CWF19L1	-0.0979396	0.653415	CWF19-like protein 1							C19L1	HUMAN	Data_human
P46736	BRCC3	-0.0975358	0.536599	Lys-63-specific deubiquitinase BRCC36							BRCC3	HUMAN	Data_human
Q96CW6	SLC7A6OS	-0.0975225	0.78761	Probable RNA polymerase II nuclear localization protein SLC7A6OS							S7A6O	HUMAN	Data_human
P48739	PITPNB	-0.0974329	0.534602	Phosphatidylinositol transfer protein beta isoform							PIPNB	HUMAN	Data_human
Q16778	HIST2H2BE	-0.0973578	0.25445	Histone H2B type 2-E							H2B2E	HUMAN	Data_human
P33778	HIST1H2BB	-0.0973578	0.25445	Histone H2B type 1-B							H2B1B	HUMAN	Data_human
P23527	H2B1O	-0.0973578	0.25445	Histone H2B type 1-O							H2B1O	HUMAN	Data_human
P18206	VCL	-0.0972994	0.373539	Vinculin							VINC	HUMAN	Data_human
O00410	IPO5	-0.0969191	0.273315	Importin-5							IPO5	HUMAN	Data_human
Q9UJA5	TRMT6	-0.0967233	0.564133	tRNA (adenine(58)-N(1))-methyltransferase non-catalytic subunit TRM6							TRM6	HUMAN	Data_human
Q86VP6	CAND1	-0.0966115	0.542443	Cullin-associated NEDD8-dissociated protein 1							CAND1	HUMAN	Data_human
Q9UBQ5	EIF3K	-0.096499	0.348825	Eukaryotic translation initiation factor 3 subunit K							EIF3K	HUMAN	Data_human
Q5T6J7	IDNK	-0.0959044	0.57711	Probable gluconokinase							GNTK	HUMAN	Data_human
Q9NV35	NUDT15	-0.0955857	0.794193	Nucleotide triphosphate diphosphatase NUDT15							NUD15	HUMAN	Data_human
Q9BQE3	TUBA1C	-0.0951834	0.475984	Tubulin alpha-1C chain							TBA1C	HUMAN	Data_human
Q13907	IDI1	-0.0950407	0.426851	Isopentenyl-diphosphate Delta-isomerase 1							IDI1	HUMAN	Data_human
P20700	LMNB1	-0.0950327	0.564164	Lamin-B1							LMNB1	HUMAN	Data_human
Q9BTE7	DCUN1D5	-0.0948916	0.585031	DCN1-like protein 5							DCNL5	HUMAN	Data_human
Q9BRQ6	MIC25	-0.0948476	0.877021	MICOS complex subunit MIC25							MIC25	HUMAN	Data_human
Q92747	ARPC1A	-0.0947309	0.278266	Actin-related protein 2/3 complex subunit 1A							ARC1A	HUMAN	Data_human
P62244	RPS15A	-0.0946181	0.293488	40S ribosomal protein S15a							RS15A	HUMAN	Data_human
Q70UQ0	IKBIP	-0.0945281	0.314327	Inhibitor of nuclear factor kappa-B kinase-interacting protein							IKIP	HUMAN	Data_human
P46779	RPL28	-0.0943583	0.482418	60S ribosomal protein L28							RL28	HUMAN	Data_human
P54920	NAPA	-0.0942714	0.52838	Alpha-soluble NSF attachment protein							SNAA	HUMAN	Data_human
Q8WW12	PCNP	-0.0941307	0.405748	PEST proteolytic signal-containing nuclear protein							PCNP	HUMAN	Data_human
Q14974	KPNB1	-0.0938833	0.252263	Importin subunit beta-1							IMB1	HUMAN	Data_human
P51114	FXR1	-0.0936989	0.352331	Fragile X mental retardation syndrome-related protein 1							FXR1	HUMAN	Data_human
Q9Y605	MRFAP1	-0.09319	0.582449	MORF4 family-associated protein 1							MOFA1	HUMAN	Data_human
P78362	SRPK2	-0.0930532	0.672317	SRSF protein kinase 2							SRPK2	HUMAN	Data_human
P53007	SLC25A1	-0.0929607	0.418008	Tricarboxylate transport protein, mitochondrial							TXTP	HUMAN	Data_human
Q66K74	MAP1S	-0.0919647	0.389934	Microtubule-associated protein 1S							MAP1S	HUMAN	Data_human
Q92503	SEC14L1	-0.0916393	0.566054	SEC14-like protein 1							S14L1	HUMAN	Data_human
P49959	MRE11	-0.0915117	0.493169	Double-strand break repair protein MRE11							MRE11	HUMAN	Data_human
Q8WYA6	CTNNBL1	-0.0911162	0.43024	Beta-catenin-like protein 1							CTBL1	HUMAN	Data_human
Q9NQP4	PFDN4	-0.0910089	0.930054	Prefoldin subunit 4							PFD4	HUMAN	Data_human
P09429	HMGB1	-0.0906016	0.505477	High mobility group protein B1							HMGB1	HUMAN	Data_human
B2RPK0	HGB1A	-0.0906016	0.505477	Putative high mobility group protein B1-l							HGB1A	HUMAN	Data_human
P40818	USP8	-0.090033	0.424201	Ubiquitin carboxyl-terminal hydrolase 8							UBP8	HUMAN	Data_human
P84098	RL19	-0.0897908	0.441024	60S ribosomal protein L19							RL19	HUMAN	Data_human
Q9H2U2	PPA2	-0.0896315	0.304356	Inorganic pyrophosphatase 2, mitochondrial							IPYR2	HUMAN	Data_human
Q9Y4C8	RBM19	-0.0894747	0.720148	Probable RNA-binding protein 19							RBM19	HUMAN	Data_human
P04083	ANXA1	-0.0893909	0.410546	Annexin A1							ANXA1	HUMAN	Data_human
P62906	RPL10A	-0.0892135	0.318912	60S ribosomal protein L10a							RL10A	HUMAN	Data_human
P82914	MRPS15	-0.0890198	0.625131	28S ribosomal protein S15, mitochondrial							RT15	HUMAN	Data_human
Q14919	DRAP1	-0.0890197	0.440834	Dr1-associated corepressor							NC2A	HUMAN	Data_human
Q96A72	MAGOHB	-0.0890193	0.65041	Protein mago nashi homolog 2							MGN2	HUMAN	Data_human
O43324	EEF1E1	-0.0888966	0.46967	Eukaryotic translation elongation factor 1 epsilon-1							MCA3	HUMAN	Data_human
Q3ZAQ7	VMA21	-0.0883359	0.50803	Vacuolar ATPase assembly integral membrane protein VMA21							VMA21	HUMAN	Data_human
Q32P28	P3H1	-0.0883136	0.724759	Prolyl 3-hydroxylase 1							P3H1	HUMAN	Data_human
O95071	UBR5	-0.0879593	0.781062	E3 ubiquitin-protein ligase UBR5							UBR5	HUMAN	Data_human
Q8IX12	CCAR1	-0.0877459	0.385821	Cell division cycle and apoptosis regulator protein 1							CCAR1	HUMAN	Data_human
O60869	EDF1	-0.0874508	0.52575	Endothelial differentiation-related factor 1							EDF1	HUMAN	Data_human
P62263	RPS14	-0.0873957	0.337448	40S ribosomal protein S14							RS14	HUMAN	Data_human
Q9Y3Z3	SAMHD1	-0.0873532	0.396624	Deoxynucleoside triphosphate triphosphohydrolase SAMHD1							SAMH1	HUMAN	Data_human
Q99808	SLC29A1	-0.0873084	0.583513	Equilibrative nucleoside transporter 1							S29A1	HUMAN	Data_human
P41567	EIF1	-0.0869036	0.361822	Eukaryotic translation initiation factor 1							EIF1	HUMAN	Data_human
Q9ULJ8	PPP1R9A	-0.0868537	0.51048	Neurabin-1							NEB1	HUMAN	Data_human
Q96I25	RBM17	-0.0866791	0.447443	Splicing factor 45							SPF45	HUMAN	Data_human
P49419	ALDH7A1	-0.0866004	0.309346	Alpha-aminoadipic semialdehyde dehydrogenase							AL7A1	HUMAN	Data_human
P08579	SNRPB2	-0.0864817	0.666849	U2 small nuclear ribonucleoprotein B							RU2B	HUMAN	Data_human
Q9UQB8	BAIAP2	-0.0864773	0.38324	Brain-specific angiogenesis inhibitor 1-associated protein 2							BAIP2	HUMAN	Data_human
P22392	NME2	-0.0862975	0.41761	Nucleoside diphosphate kinase B							NDKB	HUMAN	Data_human
O95163	ELP1	-0.086231	0.785204	Elongator complex protein 1							ELP1	HUMAN	Data_human
P04632	CAPNS1	-0.0860902	0.543956	Calpain small subunit 1							CPNS1	HUMAN	Data_human
P16989	YBX3	-0.0858936	0.379518	Y-box-binding protein 3							YBOX3	HUMAN	Data_human
Q8N5K1	CISD2	-0.0855052	0.334974	CDGSH iron-sulfur domain-containing protein 2							CISD2	HUMAN	Data_human
Q99757	TXN2	-0.085176	0.777707	Thioredoxin, mitochondrial							THIOM	HUMAN	Data_human
P49321	NASP	-0.0851584	0.507681	Nuclear autoantigenic sperm protein							NASP	HUMAN	Data_human
Q9Y399	MRPS2	-0.0850166	0.36975	28S ribosomal protein S2, mitochondrial							RT02	HUMAN	Data_human
P22695	UQCRC2	-0.0847384	0.428441	Cytochrome b-c1 complex subunit 2, mitochondrial							QCR2	HUMAN	Data_human
O60493	SNX3	-0.0845163	0.455796	Sorting nexin-3							SNX3	HUMAN	Data_human
Q99615	DNAJC7	-0.0841758	0.566466	DnaJ homolog subfamily C member 7							DNJC7	HUMAN	Data_human
Q0VFZ6	CCDC173	-0.0840585	0.779275	Coiled-coil domain-containing protein 173							CC173	HUMAN	Data_human
O60716	CTNND1	-0.0839208	0.493941	Catenin delta-1							CTND1	HUMAN	Data_human
Q8N4P3	HDDC3	-0.083829	0.66265	Guanosine-3,5-bis(diphosphate) 3-pyrophosphohydrolase MESH1							MESH1	HUMAN	Data_human
Q8N9T8	KRI1	-0.0837666	0.62499	Protein KRI1 homolog							KRI1	HUMAN	Data_human
P46379	BAG6	-0.0836215	0.405848	Large proline-rich protein BAG6							BAG6	HUMAN	Data_human
Q9NR56	MBNL1	-0.0835821	0.441523	Muscleblind-like protein 1							MBNL1	HUMAN	Data_human
P14314	PRKCSH	-0.0833393	0.393906	Glucosidase 2 subunit beta							GLU2B	HUMAN	Data_human
P61081	UBE2M	-0.0831904	0.686877	NEDD8-conjugating enzyme Ubc12							UBC12	HUMAN	Data_human
P04080	CSTB	-0.083176	0.486244	Cystatin-B							CYTB	HUMAN	Data_human
P27708	CAD	-0.0830909	0.502736	CAD protein							PYR1	HUMAN	Data_human
P62277	RPS13	-0.082943	0.430989	40S ribosomal protein S13							RS13	HUMAN	Data_human
P24385	CCND1	-0.0826402	0.507187	G1/S-specific cyclin-D1							CCND1	HUMAN	Data_human
Q00325	SLC25A3	-0.0826094	0.578304	Phosphate carrier protein, mitochondrial							MPCP	HUMAN	Data_human
Q9UIA9	XPO7	-0.0824444	0.681873	Exportin-7							XPO7	HUMAN	Data_human
Q53GA4	PHLDA2	-0.0824347	0.833625	Pleckstrin homology-like domain family A member 2							PHLA2	HUMAN	Data_human
Q9UNS2	COPS3	-0.0821732	0.613954	COP9 signalosome complex subunit 3							CSN3	HUMAN	Data_human
P21291	CSRP1	-0.0819401	0.677302	Cysteine and glycine-rich protein 1							CSRP1	HUMAN	Data_human
P47985	UQCRFS1	-0.0818931	0.667114	Cytochrome b-c1 complex subunit Rieske, mitochondrial							UCRI	HUMAN	Data_human
P0C7P4	UQCRFS1P1	-0.0818931	0.667114	Putative cytochrome b-c1 complex subunit Rieske-like protein 1							UCRIL	HUMAN	Data_human
P23258	TUBG1	-0.0818721	0.519867	Tubulin gamma-1 chain							TBG1	HUMAN	Data_human
Q9NRH3	TBG2	-0.0818721	0.519867	Tubulin gamma-2 chain							TBG2	HUMAN	Data_human
Q9HC36	MRM3	-0.081752	0.834804	rRNA methyltransferase 3, mitochondrial							MRM3	HUMAN	Data_human
Q8N6R0	EEF1AKNMT	-0.0817004	0.934687	eEF1A lysine and N-terminal methyltransferase							EFNMT	HUMAN	Data_human
P20042	EIF2S2	-0.0814897	0.346385	Eukaryotic translation initiation factor 2 subunit 2							IF2B	HUMAN	Data_human
Q96RN5	MED15	-0.0813088	0.873714	Mediator of RNA polymerase II transcription subunit 15							MED15	HUMAN	Data_human
Q13425	SNTB2	-0.0812096	0.519479	Beta-2-syntrophin							SNTB2	HUMAN	Data_human
Q9H6S3	EPS8L2	-0.0811523	0.56273	Epidermal growth factor receptor kinase substrate 8-like protein 2							ES8L2	HUMAN	Data_human
P60228	EIF3E	-0.0811134	0.38773	Eukaryotic translation initiation factor 3 subunit E							EIF3E	HUMAN	Data_human
Q02241	KIF23	-0.0810252	0.818594	Kinesin-like protein KIF23							KIF23	HUMAN	Data_human
P52597	HNRNPF	-0.0808703	0.400083	Heterogeneous nuclear ribonucleoprotein F							HNRPF	HUMAN	Data_human
Q99816	TSG101	-0.0805945	0.609852	Tumor susceptibility gene 101 protein							TS101	HUMAN	Data_human
Q14697	GANAB	-0.0804155	0.409639	Neutral alpha-glucosidase AB							GANAB	HUMAN	Data_human
Q15434	RBMS2	-0.0802745	0.73662	RNA-binding motif, single-stranded-interacting protein 2							RBMS2	HUMAN	Data_human
P63000	RAC1	-0.0798943	0.496252	Ras-related C3 botulinum toxin substrate 1							RAC1	HUMAN	Data_human
P60763	RAC3	-0.0798943	0.496252	Ras-related C3 botulinum toxin substrate 3							RAC3	HUMAN	Data_human
O94776	MTA2	-0.0795347	0.424731	Metastasis-associated protein MTA2							MTA2	HUMAN	Data_human
Q13442	PDAP1	-0.0794347	0.445707	28 kDa heat- and acid-stable phosphoprotein							HAP28	HUMAN	Data_human
Q15836	VAMP3	-0.079418	0.564304	Vesicle-associated membrane protein 3							VAMP3	HUMAN	Data_human
Q99733	NAP1L4	-0.0793607	0.357812	Nucleosome assembly protein 1-like 4							NP1L4	HUMAN	Data_human
O15155	BET1	-0.0790514	0.495155	BET1 homolog							BET1	HUMAN	Data_human
Q9Y3C1	NOP16	-0.0786915	0.687344	Nucleolar protein 16							NOP16	HUMAN	Data_human
P45973	CBX5	-0.0784708	0.332758	Chromobox protein homolog 5							CBX5	HUMAN	Data_human
Q6P3X3	TTC27	-0.0783167	0.431527	Tetratricopeptide repeat protein 27							TTC27	HUMAN	Data_human
Q9Y237	PIN4	-0.0781801	0.717993	Peptidyl-prolyl cis-trans isomerase NIMA-interacting 4							PIN4	HUMAN	Data_human
Q9UH03	SEPT3	-0.0781678	0.744513	Neuronal-specific septin-3							SEPT3	HUMAN	Data_human
Q9Y3D9	MRPS23	-0.0781535	0.464409	28S ribosomal protein S23, mitochondrial							RT23	HUMAN	Data_human
Q12905	ILF2	-0.0778513	0.443489	Interleukin enhancer-binding factor 2							ILF2	HUMAN	Data_human
P46976	GYG1	-0.0777058	0.753758	Glycogenin-1							GLYG	HUMAN	Data_human
P25685	DNAJB1	-0.0774808	0.406647	DnaJ homolog subfamily B member 1							DNJB1	HUMAN	Data_human
Q14192	FHL2	-0.077473	0.445887	Four and a half LIM domains protein 2							FHL2	HUMAN	Data_human
P60842	EIF4A1	-0.0773594	0.413337	Eukaryotic initiation factor 4A-I							IF4A1	HUMAN	Data_human
P26599	PTBP1	-0.0773444	0.526754	Polypyrimidine tract-binding protein 1							PTBP1	HUMAN	Data_human
Q9BZJ0	CRNKL1	-0.0772623	0.684732	Crooked neck-like protein 1							CRNL1	HUMAN	Data_human
Q9NW15	ANO10	-0.0771855	0.797203	Anoctamin-10							ANO10	HUMAN	Data_human
P21266	GSTM3	-0.0771029	0.85383	Glutathione S-transferase Mu 3							GSTM3	HUMAN	Data_human
Q99439	CNN2	-0.076976	0.336118	Calponin-2							CNN2	HUMAN	Data_human
P30622	CLIP1	-0.0764648	0.704475	CAP-Gly domain-containing linker protein 1							CLIP1	HUMAN	Data_human
Q8IYB3	SRRM1	-0.0761513	0.375326	Serine/arginine repetitive matrix protein 1							SRRM1	HUMAN	Data_human
Q9H3Z4	DNAJC5	-0.0760978	0.794997	DnaJ homolog subfamily C member 5							DNJC5	HUMAN	Data_human
Q8N163	CCAR2	-0.0758496	0.388621	Cell cycle and apoptosis regulator protein 2							CCAR2	HUMAN	Data_human
Q10570	CPSF1	-0.0756609	0.530095	Cleavage and polyadenylation specificity factor subunit 1							CPSF1	HUMAN	Data_human
O96007	MOCS2	-0.0753933	0.499034	Molybdopterin synthase catalytic subunit							MOC2B	HUMAN	Data_human
Q15942	ZYX	-0.0753147	0.404157	Zyxin							ZYX	HUMAN	Data_human
O75475	PSIP1	-0.0748752	0.614989	PC4 and SFRS1-interacting protein							PSIP1	HUMAN	Data_human
Q00839	HNRNPU	-0.0747387	0.458491	Heterogeneous nuclear ribonucleoprotein U							HNRPU	HUMAN	Data_human
P09543	CNP	-0.0741913	0.448158	2,3-cyclic-nucleotide 3-phosphodiesterase							CN37	HUMAN	Data_human
P05387	RPLP2	-0.0740426	0.44022	60S acidic ribosomal protein P2							RLA2	HUMAN	Data_human
O95983	MBD3	-0.0737676	0.71923	Methyl-CpG-binding domain protein 3							MBD3	HUMAN	Data_human
P35613	BSG	-0.0737505	0.602655	Basigin							BASI	HUMAN	Data_human
Q8N8S7	ENAH	-0.0736653	0.757095	Protein enabled homolog							ENAH	HUMAN	Data_human
P23229	ITGA6	-0.0736209	0.45161	Integrin alpha-6							ITA6	HUMAN	Data_human
O14964	HGS	-0.0734012	0.407269	Hepatocyte growth factor-regulated tyrosine kinase substrate							HGS	HUMAN	Data_human
Q9Y383	LUC7L2	-0.0730031	0.412578	Putative RNA-binding protein Luc7-like 2							LC7L2	HUMAN	Data_human
Q14738	PPP2R5D	-0.0730003	0.823853	Serine/threonine-protein phosphatase 2A 56 kDa regulatory subunit delta isoform							2A5D	HUMAN	Data_human
Q9Y2S6	TMA7	-0.0729793	0.703711	Translation machinery-associated protein 7							TMA7	HUMAN	Data_human
Q9NWV8	BABAM1	-0.072763	0.774733	BRISC and BRCA1-A complex member 1							BABA1	HUMAN	Data_human
Q14320	FAM50A	-0.07274	0.558958	Protein FAM50A							FA50A	HUMAN	Data_human
Q9Y247	FAM50B	-0.07274	0.558958	Protein FAM50B							FA50B	HUMAN	Data_human
O96019	ACTL6A	-0.0727185	0.742819	Actin-like protein 6A							ACL6A	HUMAN	Data_human
O95104	SCAF4	-0.0726638	0.526388	SR-related and CTD-associated factor 4							SCAF4	HUMAN	Data_human
P22234	PAICS	-0.0724078	0.383656	Multifunctional protein ADE2							PUR6	HUMAN	Data_human
Q9NW13	RBM28	-0.0718862	0.731446	RNA-binding protein 28							RBM28	HUMAN	Data_human
Q9Y3U8	RPL36	-0.0718458	0.615547	60S ribosomal protein L36							RL36	HUMAN	Data_human
P55010	EIF5	-0.0717863	0.478848	Eukaryotic translation initiation factor 5							IF5	HUMAN	Data_human
Q9NVG8	TBC1D13	-0.0714701	0.90483	TBC1 domain family member 13							TBC13	HUMAN	Data_human
P09001	MRPL3	-0.0712239	0.675773	39S ribosomal protein L3, mitochondrial							RM03	HUMAN	Data_human
Q8N3V7	SYNPO	-0.0711608	0.883147	Synaptopodin							SYNPO	HUMAN	Data_human
O43837	IDH3B	-0.0711394	0.707576	Isocitrate dehydrogenase [NAD] subunit beta, mitochondrial							IDH3B	HUMAN	Data_human
Q16630	CPSF6	-0.0710466	0.570271	Cleavage and polyadenylation specificity factor subunit 6							CPSF6	HUMAN	Data_human
Q96BW5	PTER	-0.0702968	0.555041	Phosphotriesterase-related protein							PTER	HUMAN	Data_human
Q13620	CUL4B	-0.0698481	0.707868	Cullin-4B							CUL4B	HUMAN	Data_human
P42285	MTREX	-0.0693576	0.501661	Exosome RNA helicase MTR4							MTREX	HUMAN	Data_human
P40938	RFC3	-0.0693543	0.555387	Replication factor C subunit 3							RFC3	HUMAN	Data_human
P46782	RPS5	-0.0692567	0.615116	40S ribosomal protein S5							RS5	HUMAN	Data_human
Q9BR76	CORO1B	-0.0692229	0.611598	Coronin-1B							COR1B	HUMAN	Data_human
Q99622	C12orf57	-0.0691428	0.552229	Protein C10							C10	HUMAN	Data_human
Q96TA2	YME1L1	-0.0689662	0.474899	ATP-dependent zinc metalloprotease YME1L1							YMEL1	HUMAN	Data_human
Q15102	PAFAH1B3	-0.0689473	0.518839	Platelet-activating factor acetylhydrolase IB subunit gamma							PA1B3	HUMAN	Data_human
O95361	TRIM16	-0.0688247	0.788473	Tripartite motif-containing protein 16							TRI16	HUMAN	Data_human
O60506	SYNCRIP	-0.0687772	0.47859	Heterogeneous nuclear ribonucleoprotein Q							HNRPQ	HUMAN	Data_human
Q15035	TRAM2	-0.0686984	0.73701	Translocating chain-associated membrane protein 2							TRAM2	HUMAN	Data_human
P51946	CCNH	-0.0686839	0.753869	Cyclin-H							CCNH	HUMAN	Data_human
Q9H4A6	GOLPH3	-0.0682009	0.670625	Golgi phosphoprotein 3							GOLP3	HUMAN	Data_human
P12277	CKB	-0.0678134	0.61145	Creatine kinase B-type							KCRB	HUMAN	Data_human
Q9H0D6	XRN2	-0.0675826	0.6951	5-3 exoribonuclease 2							XRN2	HUMAN	Data_human
Q9H910	JPT2	-0.0675228	0.47772	Jupiter microtubule associated homolog 2							JUPI2	HUMAN	Data_human
Q12931	TRAP1	-0.0665011	0.587196	Heat shock protein 75 kDa, mitochondrial							TRAP1	HUMAN	Data_human
Q9NS91	RAD18	-0.0662289	0.835478	E3 ubiquitin-protein ligase RAD18							RAD18	HUMAN	Data_human
O75400	PRPF40A	-0.0661856	0.534842	Pre-mRNA-processing factor 40 homolog A							PR40A	HUMAN	Data_human
Q9BRS2	RIOK1	-0.0661841	0.511121	Serine/threonine-protein kinase RIO1							RIOK1	HUMAN	Data_human
Q96AG4	LRRC59	-0.0660954	0.520092	Leucine-rich repeat-containing protein 59							LRC59	HUMAN	Data_human
P13987	CD59	-0.0658918	0.530235	CD59 glycoprotein							CD59	HUMAN	Data_human
P27797	CALR	-0.0658819	0.5392	Calreticulin							CALR	HUMAN	Data_human
O95391	SLU7	-0.0657179	0.651772	Pre-mRNA-splicing factor SLU7							SLU7	HUMAN	Data_human
Q7L1Q6	BZW1	-0.0655739	0.632698	Basic leucine zipper and W2 domain-containing protein 1							BZW1	HUMAN	Data_human
P42892	ECE1	-0.0655582	0.736517	Endothelin-converting enzyme 1							ECE1	HUMAN	Data_human
Q08945	SSRP1	-0.0654079	0.444329	FACT complex subunit SSRP1							SSRP1	HUMAN	Data_human
Q16698	DECR1	-0.0653535	0.689039	2,4-dienoyl-CoA reductase, mitochondrial							DECR	HUMAN	Data_human
Q15843	NEDD8	-0.0651415	0.740873	NEDD8							NEDD8	HUMAN	Data_human
Q9UN37	VPS4A	-0.0649734	0.598413	Vacuolar protein sorting-associated protein 4A							VPS4A	HUMAN	Data_human
P49458	SRP9	-0.0649422	0.718811	Signal recognition particle 9 kDa protein							SRP09	HUMAN	Data_human
O15231	ZNF185	-0.0647739	0.599193	Zinc finger protein 185							ZN185	HUMAN	Data_human
O14579	COPE	-0.0639051	0.655281	Coatomer subunit epsilon							COPE	HUMAN	Data_human
Q9Y2R5	MRPS17	-0.0638805	0.645815	28S ribosomal protein S17, mitochondrial							RT17	HUMAN	Data_human
Q9P0L2	MARK1	-0.0636193	0.655954	Serine/threonine-protein kinase MARK1							MARK1	HUMAN	Data_human
P52655	GTF2A1	-0.0635236	0.838724	Transcription initiation factor IIA subunit 1							TF2AA	HUMAN	Data_human
Q96GS6	ABHD17A	-0.0630034	0.882341	Alpha/beta hydrolase domain-containing protein 17A							AB17A	HUMAN	Data_human
P12081	HARS1	-0.0627571	0.497248	Histidine--tRNA ligase, cytoplasmic							HARS1	HUMAN	Data_human
Q6P1N0	CC2D1A	-0.0626889	0.548844	Coiled-coil and C2 domain-containing protein 1A							C2D1A	HUMAN	Data_human
Q9BZG1	RAB34	-0.0626453	0.712779	Ras-related protein Rab-34							RAB34	HUMAN	Data_human
Q9H7B2	RPF2	-0.0625898	0.910195	Ribosome production factor 2 homolog							RPF2	HUMAN	Data_human
Q14978	NOLC1	-0.0623487	0.600892	Nucleolar and coiled-body phosphoprotein 1							NOLC1	HUMAN	Data_human
P50748	KNTC1	-0.0623077	0.756097	Kinetochore-associated protein 1							KNTC1	HUMAN	Data_human
P69849	NOMO3	-0.0620765	0.581502	Nodal modulator 3							NOMO3	HUMAN	Data_human
Q5JPE7	NOMO2	-0.0620765	0.581502	Nodal modulator 2							NOMO2	HUMAN	Data_human
Q9BQG0	MYBBP1A	-0.0620154	0.454321	Myb-binding protein 1A							MBB1A	HUMAN	Data_human
Q96HQ2	CDKN2AIPNL	-0.0618585	0.628895	CDKN2AIP N-terminal-like protein							C2AIL	HUMAN	Data_human
Q9Y224	RTRAF	-0.0617545	0.476373	RNA transcription, translation and transport factor protein							RTRAF	HUMAN	Data_human
P62879	GNB2	-0.061723	0.546157	Guanine nucleotide-binding protein G(I)/G(S)/G(T) subunit beta-2							GBB2	HUMAN	Data_human
P18859	ATP5PF	-0.0616918	0.626297	ATP synthase-coupling factor 6, mitochondrial							ATP5J	HUMAN	Data_human
P54577	YARS1	-0.0616428	0.448545	Tyrosine--tRNA ligase, cytoplasmic							SYYC	HUMAN	Data_human
Q15024	EXOSC7	-0.0615835	0.564074	Exosome complex component RRP42							EXOS7	HUMAN	Data_human
Q92538	GBF1	-0.0614444	0.621768	Golgi-specific brefeldin A-resistance guanine nucleotide exchange factor 1							GBF1	HUMAN	Data_human
Q8N684	CPSF7	-0.061161	0.691585	Cleavage and polyadenylation specificity factor subunit 7							CPSF7	HUMAN	Data_human
Q6UW02	CP20A	-0.0610211	0.806679	Cytochrome P450 20A1							CP20A	HUMAN	Data_human
P31749	AKT1	-0.0609936	0.694353	RAC-alpha serine/threonine-protein kinase							AKT1	HUMAN	Data_human
Q12788	TBL3	-0.0609496	0.66215	Transducin beta-like protein 3							TBL3	HUMAN	Data_human
P78406	RAE1	-0.0608248	0.676391	mRNA export factor							RAE1L	HUMAN	Data_human
P49750	YLPM1	-0.0607269	0.53144	YLP motif-containing protein 1							YLPM1	HUMAN	Data_human
P15153	RAC2	-0.0604139	0.50528	Ras-related C3 botu							RAC2	HUMAN	Data_human
P52758	RIDA	-0.0603179	0.699069	2-iminobutanoate/2-iminopropanoate deaminase							RIDA	HUMAN	Data_human
P17980	PSMC3	-0.0602099	0.694366	26S proteasome regulatory subunit 6A							PRS6A	HUMAN	Data_human
Q12996	CSTF3	-0.0602003	0.790525	Cleavage stimulation factor subunit 3							CSTF3	HUMAN	Data_human
Q9UKD2	MRTO4	-0.0601226	0.588243	mRNA turnover protein 4 homolog							MRT4	HUMAN	Data_human
P04844	RPN2	-0.0600784	0.657286	Dolichyl-diphosphooligosaccharide--protein glycosyltransferase subunit 2							RPN2	HUMAN	Data_human
Q9Y3L5	RAP2C	-0.0600512	0.780712	Ras-related protein Rap-2c							RAP2C	HUMAN	Data_human
P28074	PSMB5	-0.0598594	0.606439	Proteasome subunit beta type-5							PSB5	HUMAN	Data_human
Q9UJZ1	STOML2	-0.0595865	0.552473	Stomatin-like protein 2, mitochondrial							STML2	HUMAN	Data_human
O15173	PGRMC2	-0.0594119	0.738334	Membrane-associated progesterone receptor component 2							PGRC2	HUMAN	Data_human
P15531	NME1	-0.0592367	0.647047	Nucleoside diphosphate kinase A							NDKA	HUMAN	Data_human
Q13895	BYSL	-0.0591668	0.686024	Bystin							BYST	HUMAN	Data_human
O15270	SPTLC2	-0.0588799	0.572127	Serine palmitoyltransferase 2							SPTC2	HUMAN	Data_human
P14625	HSP90B1	-0.058579	0.512807	Endoplasmin							ENPL	HUMAN	Data_human
Q96ST2	IWS1	-0.058529	0.570994	Protein IWS1 homolog							IWS1	HUMAN	Data_human
O95831	AIFM1	-0.0585181	0.692139	Apoptosis-inducing factor 1, mitochondrial							AIFM1	HUMAN	Data_human
Q9Y265	RUVBL1	-0.0584314	0.525792	RuvB-like 1							RUVB1	HUMAN	Data_human
Q9Y5H3	PCDHGA10	-0.0583618	0.785692	Protocadherin gamma-A10							PCDGA	HUMAN	Data_human
O43913	ORC5	-0.0583437	0.49318	Origin recognition complex subunit 5							ORC5	HUMAN	Data_human
P29692	EEF1D	-0.0583002	0.568803	Elongation factor 1-delta							EF1D	HUMAN	Data_human
Q6PD74	AAGAB	-0.0582771	0.850648	Alpha- and gamma-adaptin-binding protein p34							AAGAB	HUMAN	Data_human
P12814	ACTN1	-0.0582148	0.572119	Alpha-actinin-1							ACTN1	HUMAN	Data_human
Q8N1G4	LRRC47	-0.0580928	0.56243	Leucine-rich repeat-containing protein 47							LRC47	HUMAN	Data_human
P10606	COX5B	-0.057938	0.637479	Cytochrome c oxidase subunit 5B, mitochondrial							COX5B	HUMAN	Data_human
Q8IYS1	PM20D2	-0.057846	0.91328	Peptidase M20 domain-containing protein 2							P20D2	HUMAN	Data_human
P22033	MMUT	-0.0578235	0.786516	Methylmalonyl-CoA mutase, mitochondrial							MUTA	HUMAN	Data_human
Q9BYC8	MRPL32	-0.0577365	0.770648	39S ribosomal protein L32, mitochondrial							RM32	HUMAN	Data_human
Q9BX68	HINT2	-0.0572084	0.593183	Histidine triad nucleotide-binding protein 2, mitochondrial							HINT2	HUMAN	Data_human
Q9NWX6	THG1L	-0.0572016	0.772449	Probable tRNA(His) guanylyltransferase							THG1	HUMAN	Data_human
P40925	MDH1	-0.0571638	0.569499	Malate dehydrogenase, cytoplasmic							MDHC	HUMAN	Data_human
P60660	MYL6	-0.0570519	0.494416	Myosin light polypeptide 6							MYL6	HUMAN	Data_human
P53597	SUCLG1	-0.0569149	0.602127	Succinate--CoA ligase [ADP/GDP-forming] subunit alpha, mitochondrial							SUCA	HUMAN	Data_human
O76031	CLPX	-0.0568848	0.670014	ATP-dependent Clp protease ATP-binding subunit clpX-like, mitochondrial							CLPX	HUMAN	Data_human
P31948	STIP1	-0.0567318	0.531576	Stress-induced-phosphoprotein 1							STIP1	HUMAN	Data_human
P23246	SFPQ	-0.0567238	0.497481	Splicing factor, proline- and glutamine-rich							SFPQ	HUMAN	Data_human
P10515	DLAT	-0.0566716	0.489839	Dihydrolipoyllysine-residue acetyltransferase component of pyruvate dehydrogenase complex, mitochondrial							ODP2	HUMAN	Data_human
Q92552	MRPS27	-0.0562839	0.719263	28S ribosomal protein S27, mitochondrial							RT27	HUMAN	Data_human
O00267	SUPT5H	-0.0561791	0.571151	Transcription elongation factor SPT5							SPT5H	HUMAN	Data_human
Q9Y232	CDYL	-0.0561517	0.815436	Chromodomain Y-like protein							CDYL	HUMAN	Data_human
Q86X55	CARM1	-0.0559947	0.819074	Histone-arginine methyltransferase CARM1							CARM1	HUMAN	Data_human
Q9NQ55	PPAN	-0.0556986	0.770659	Suppressor of SWI4 1 homolog							SSF1	HUMAN	Data_human
O75533	SF3B1	-0.0556917	0.611359	Splicing factor 3B subunit 1							SF3B1	HUMAN	Data_human
Q9UHV9	PFDN2	-0.0556812	0.531888	Prefoldin subunit 2							PFD2	HUMAN	Data_human
P0DP25	CALM3	-0.0556266	0.57032	Calmodulin-3							CALM3	HUMAN	Data_human
P0DP24	CALM2	-0.0556266	0.57032	Calmodulin-2							CALM2	HUMAN	Data_human
P0DP23	CALM1	-0.0556266	0.57032	Calmodulin-1							CALM1	HUMAN	Data_human
Q7KZF4	SND1	-0.0556167	0.501864	Staphylococcal nuclease domain-containing protein 1							SND1	HUMAN	Data_human
P62495	ETF1	-0.0556099	0.520649	Eukaryotic peptide chain release factor subunit 1							ERF1	HUMAN	Data_human
Q9NRG0	CHRAC1	-0.0554114	0.693183	Chromatin accessibility complex protein 1							CHRC1	HUMAN	Data_human
O75506	HSBP1	-0.0553686	0.754712	Heat shock factor-binding protein 1							HSBP1	HUMAN	Data_human
Q9NQX3	GPHN	-0.055056	0.72356	Gephyrin							GEPH	HUMAN	Data_human
Q9Y285	FARSA	-0.0550139	0.560336	Phenylalanine--tRNA ligase alpha subunit							SYFA	HUMAN	Data_human
O60524	NEMF	-0.0549853	0.760901	Nuclear export mediator factor NEMF							NEMF	HUMAN	Data_human
Q5GLZ8	HERC4	-0.0548944	0.545496	Probable E3 ubiquitin-protein ligase HERC4							HERC4	HUMAN	Data_human
Q96IV0	NGLY1	-0.0548283	0.710956	Peptide-N(4)-(N-acetyl-beta-glucosaminyl)asparagine amidase							NGLY1	HUMAN	Data_human
P28838	LAP3	-0.0545042	0.560145	Cytosol aminopeptidase							AMPL	HUMAN	Data_human
Q04760	GLO1	-0.0542183	0.532286	Lactoylglutathione lyase							LGUL	HUMAN	Data_human
O95295	SNAPIN	-0.0541279	0.818029	SNARE-associated protein Snapin							SNAPN	HUMAN	Data_human
Q9NYF8	BCLAF1	-0.0539736	0.566944	Bcl-2-associated transcription factor 1							BCLF1	HUMAN	Data_human
O15372	EIF3H	-0.0536125	0.508629	Eukaryotic translation initiation factor 3 subunit H							EIF3H	HUMAN	Data_human
Q9H2C0	GAN	-0.0534158	0.703557	Gigaxonin							GAN	HUMAN	Data_human
P80217	IFI35	-0.0532218	0.839887	Interferon-induced 35 kDa protein							IN35	HUMAN	Data_human
P49757	NUMB	-0.0531963	0.730453	Protein numb homolog							NUMB	HUMAN	Data_human
Q01082	SPTBN1	-0.053064	0.527894	Spectrin beta chain, non-erythrocytic 1							SPTB2	HUMAN	Data_human
P63241	EIF5A	-0.0529669	0.731626	Eukaryotic translation initiation factor 5A-1							IF5A1	HUMAN	Data_human
P61221	ABCE1	-0.0525902	0.627286	ATP-binding cassette sub-family E member 1							ABCE1	HUMAN	Data_human
O75396	SEC22B	-0.0524172	0.60042	Vesicle-trafficking protein SEC22b							SC22B	HUMAN	Data_human
Q8WVM8	SCFD1	-0.0523863	0.590914	Sec1 family domain-containing protein 1							SCFD1	HUMAN	Data_human
P52272	HNRNPM	-0.0521871	0.584035	Heterogeneous nuclear ribonucleoprotein M							HNRPM	HUMAN	Data_human
P41252	IARS1	-0.0519973	0.641768	Isoleucine--tRNA ligase, cytoplasmic							SYIC	HUMAN	Data_human
Q9BTM9	URM1	-0.0519409	0.703853	Ubiquitin-related modifier 1							URM1	HUMAN	Data_human
P62820	RAB1A	-0.0519161	0.722327	Ras-related protein Rab-1A							RAB1A	HUMAN	Data_human
Q8TB61	SLC35B2	-0.0519047	0.912078	Adenosine 3-phospho 5-phosphosulfate transporter 1							S35B2	HUMAN	Data_human
P07954	FH	-0.051804	0.527925	Fumarate hydratase, mitochondrial							FUMH	HUMAN	Data_human
O60220	TIMM8A	-0.0516806	0.708881	Mitochondrial import inner membrane translocase subunit Tim8 A							TIM8A	HUMAN	Data_human
O75131	CPNE3	-0.0513553	0.684226	Copine-3							CPNE3	HUMAN	Data_human
P05976	MYL1	-0.0511957	0.687017	Myosin light chain 1/3, skeletal muscle isoform							MYL1	HUMAN	Data_human
P08590	MYL3	-0.0511957	0.687017	Myosin light chain 3							MYL3	HUMAN	Data_human
Q8N766	EMC1	-0.0510918	0.819606	ER membrane protein complex subunit 1							EMC1	HUMAN	Data_human
P31949	S100A11	-0.050954	0.725693	Protein S100-A11							S10AB	HUMAN	Data_human
P04899	GNAI2	-0.0507145	0.695615	Guanine nucleotide-binding protein G(i) subunit alpha-2							GNAI2	HUMAN	Data_human
Q86UT8	CCDC84	-0.0505384	0.742506	Coiled-coil domain-containing protein 84							CCD84	HUMAN	Data_human
P11166	SLC2A1	-0.0500674	0.615097	Solute carrier family 2, facilitated glucose transporter member 1							GTR1	HUMAN	Data_human
P41227	NAA10	-0.0499832	0.606257	N-alpha-acetyltransferase 10							NAA10	HUMAN	Data_human
P61086	UBE2K	-0.0497167	0.809393	Ubiquitin-conjugating enzyme E2 K							UBE2K	HUMAN	Data_human
Q92541	RTF1	-0.0496552	0.840901	RNA polymerase-associated protein RTF1 homolog							RTF1	HUMAN	Data_human
Q13177	PAK2	-0.0495646	0.540887	Serine/threonine-protein kinase PAK 2							PAK2	HUMAN	Data_human
Q9P2J5	LARS1	-0.0491604	0.630401	Leucine--tRNA ligase, cytoplasmic							SYLC	HUMAN	Data_human
A1L4H1	SSC5D	-0.0491164	0.809439	Soluble scavenger receptor cysteine-rich domain-containing protein SSC5D							SRCRL	HUMAN	Data_human
Q8NCW5	NAXE	-0.0491099	0.786597	NAD(P)H-hydrate epimerase							NNRE	HUMAN	Data_human
Q9Y230	RUVBL2	-0.0489206	0.605647	RuvB-like 2							RUVB2	HUMAN	Data_human
P11142	HSPA8	-0.0480275	0.580449	Heat shock cognate 71 kDa protein							HSP7C	HUMAN	Data_human
P12268	IMPDH2	-0.0478476	0.550363	Inosine-5-monophosphate dehydrogenase 2							IMDH2	HUMAN	Data_human
Q14669	TRIP12	-0.0477695	0.689653	E3 ubiquitin-protein ligase TRIP12							TRIPC	HUMAN	Data_human
P04150	NR3C1	-0.0477587	0.639497	Glucocorticoid receptor							GCR	HUMAN	Data_human
O95573	ACSL3	-0.0477057	0.557631	Long-chain-fatty-acid--CoA ligase 3							ACSL3	HUMAN	Data_human
Q9H900	ZWILCH	-0.0474788	0.666312	Protein zwilch homolog							ZWILC	HUMAN	Data_human
P61009	SPCS3	-0.0473554	0.969254	Signal peptidase complex subunit 3							SPCS3	HUMAN	Data_human
P06737	PYGL	-0.0473183	0.63222	Glycogen phosphorylase, liver form							PYGL	HUMAN	Data_human
P21796	VDAC1	-0.0471072	0.659527	Voltage-dependent anion-selective channel protein 1							VDAC1	HUMAN	Data_human
P14854	COX6B1	-0.0468655	0.751625	Cytochrome c oxidase subunit 6B1							CX6B1	HUMAN	Data_human
O00330	PDHX	-0.0467778	0.739171	Pyruvate dehydrogenase protein X component, mitochondrial							ODPX	HUMAN	Data_human
P31930	UQCRC1	-0.0467089	0.763716	Cytochrome b-c1 complex subunit 1, mitochondrial							QCR1	HUMAN	Data_human
Q9C0E8	LNPK	-0.0463307	0.688803	Endoplasmic reticulum junction formation protein lunapark							LNP	HUMAN	Data_human
Q9UJX4	ANAPC5	-0.0461715	0.927884	Anaphase-promoting complex subunit 5							APC5	HUMAN	Data_human
Q6ZNB6	NFXL1	-0.0459744	0.720705	NF-X1-type zinc finger protein NFXL1							NFXL1	HUMAN	Data_human
P11233	RALA	-0.0459479	0.743808	Ras-related protein Ral-A							RALA	HUMAN	Data_human
Q96HY6	DDRGK1	-0.0458127	0.806721	DDRGK domain-containing protein 1							DDRGK	HUMAN	Data_human
Q96QC0	PPP1R10	-0.0457328	0.762319	Serine/threonine-protein phosphatase 1 regulatory subunit 10							PP1RA	HUMAN	Data_human
Q13206	DDX10	-0.0457161	0.835602	Probable ATP-dependent RNA helicase DDX10							DDX10	HUMAN	Data_human
Q9NVS9	PNPO	-0.0455504	0.875151	Pyridoxine-5-phosphate oxidase							PNPO	HUMAN	Data_human
P51991	HNRNPA3	-0.045418	0.668635	Heterogeneous nuclear ribonucleoprotein A3							ROA3	HUMAN	Data_human
Q9ULX6	AKAP8L	-0.0451654	0.659016	A-kinase anchor protein 8-like							AKP8L	HUMAN	Data_human
Q96PZ0	PUS7	-0.0450124	0.847054	Pseudouridylate synthase 7 homolog							PUS7	HUMAN	Data_human
Q86YS6	RAB43	-0.0449606	0.699225	Ras-related protein Rab-43							RAB43	HUMAN	Data_human
P27469	G0S2	-0.0445975	0.800287	G0/G1 switch protein 2							G0S2	HUMAN	Data_human
Q9BYW2	SETD2	-0.0442051	0.935408	Histone-lysine N-methyltransferase SETD2							SETD2	HUMAN	Data_human
P11441	UBL4A	-0.0441587	0.846338	Ubiquitin-like protein 4A							UBL4A	HUMAN	Data_human
P78346	RPP30	-0.0439421	0.758899	Ribonuclease P protein subunit p30							RPP30	HUMAN	Data_human
P52294	KPNA1	-0.0436456	0.887982	Importin subunit alpha-5							IMA5	HUMAN	Data_human
Q92542	NCSTN	-0.0435903	0.705047	Nicastrin							NICA	HUMAN	Data_human
Q96ER3	SAAL1	-0.0434954	0.907178	Protein SAAL1							SAAL1	HUMAN	Data_human
Q9Y490	TLN1	-0.0434839	0.646187	Talin-1							TLN1	HUMAN	Data_human
Q8NDC0	MAPK1IP1L	-0.0433874	0.76315	MAPK-interacting and spindle-stabilizing protein-like							MISSL	HUMAN	Data_human
Q9NSD9	FARSB	-0.0433806	0.664109	Phenylalanine--tRNA ligase beta subunit							SYFB	HUMAN	Data_human
P07686	HEXB	-0.0433581	0.697011	Beta-hexosaminidase subunit beta							HEXB	HUMAN	Data_human
O15347	HMGB3	-0.0432374	0.828784	High mobility group protein B3							HMGB3	HUMAN	Data_human
Q9C0J8	WDR33	-0.0430914	0.849723	pre-mRNA 3 end processing protein WDR33							WDR33	HUMAN	Data_human
O43252	PAPSS1	-0.0429999	0.860741	Bifunctional 3-phosphoadenosine 5-phosphosulfate synthase 1							PAPS1	HUMAN	Data_human
Q8NEF9	SRFBP1	-0.0429431	0.926625	Serum response factor-binding protein 1							SRFB1	HUMAN	Data_human
Q15054	POLD3	-0.0428232	0.761462	DNA polymerase delta subunit 3							DPOD3	HUMAN	Data_human
Q14331	FRG1	-0.0428119	0.798203	Protein FRG1							FRG1	HUMAN	Data_human
O00193	SMAP	-0.0427785	0.772181	Small acidic protein							SMAP	HUMAN	Data_human
P23193	TCEA1	-0.04227	0.73692	Transcription elongation factor A protein 1							TCEA1	HUMAN	Data_human
Q9Y2I1	NISCH	-0.0421373	0.904126	Nischarin							NISCH	HUMAN	Data_human
P50897	PPT1	-0.0419704	0.777494	Palmitoyl-protein thioesterase 1							PPT1	HUMAN	Data_human
P25398	RPS12	-0.0413903	0.708048	40S ribosomal protein S12							RS12	HUMAN	Data_human
Q9BWJ5	SF3B5	-0.0412688	0.770319	Splicing factor 3B subunit 5							SF3B5	HUMAN	Data_human
P39019	RPS19	-0.0412584	0.689677	40S ribosomal protein S19							RS19	HUMAN	Data_human
P15880	RPS2	-0.0412518	0.767105	40S ribosomal protein S2							RS2	HUMAN	Data_human
P30533	LRPAP1	-0.0410571	0.823921	Alpha-2-macroglobulin receptor-associated protein							AMRP	HUMAN	Data_human
Q96HS1	PGAM5	-0.0406618	0.908655	Serine/threonine-protein phosphatase PGAM5, mitochondrial							PGAM5	HUMAN	Data_human
Q9UJX3	ANAPC7	-0.040496	0.798248	Anaphase-promoting complex subunit 7							APC7	HUMAN	Data_human
Q0ZGT2	NEXN	-0.0402463	0.743161	Nexilin							NEXN	HUMAN	Data_human
Q9HAV7	GRPEL1	-0.0397256	0.651341	GrpE protein homolog 1, mitochondrial							GRPE1	HUMAN	Data_human
P67936	TPM4	-0.0394875	0.633999	Tropomyosin alpha-4 chain							TPM4	HUMAN	Data_human
Q05519	SRSF11	-0.0393728	0.755877	Serine/arginine-rich splicing factor 11							SRS11	HUMAN	Data_human
P13498	CYBA	-0.039226	0.827538	Cytochrome b-245 light chain							CY24A	HUMAN	Data_human
Q68CZ2	TNS3	-0.0388782	0.855604	Tensin-3							TENS3	HUMAN	Data_human
Q8NBJ5	COLGALT1	-0.0386798	0.641724	Procollagen galactosyltransferase 1							GT251	HUMAN	Data_human
Q9P003	CNIH4	-0.0385997	0.897942	Protein cornichon homolog 4							CNIH4	HUMAN	Data_human
P61923	COPZ1	-0.038465	0.730591	Coatomer subunit zeta-1							COPZ1	HUMAN	Data_human
Q5TC84	OGFRL1	-0.0382559	0.837808	Opioid growth factor receptor-like protein 1							OGRL1	HUMAN	Data_human
Q2TAL8	QRICH1	-0.0382444	0.86087	Glutamine-rich protein 1							QRIC1	HUMAN	Data_human
Q00169	PITPNA	-0.0382006	0.825941	Phosphatidylinositol transfer protein alpha isoform							PIPNA	HUMAN	Data_human
Q9Y262	EIF3L	-0.0381065	0.662837	Eukaryotic translation initiation factor 3 subunit L							EIF3L	HUMAN	Data_human
P15927	RPA2	-0.0380319	0.670143	Replication protein A 32 kDa subunit							RFA2	HUMAN	Data_human
P10644	PRKAR1A	-0.0379849	0.680739	cAMP-dependent protein kinase type I-alpha regulatory subunit							KAP0	HUMAN	Data_human
Q8NF91	SYNE1	-0.0379044	0.810039	Nesprin-1							SYNE1	HUMAN	Data_human
Q9Y2T2	AP3M1	-0.0377347	0.866483	AP-3 complex subunit mu-1							AP3M1	HUMAN	Data_human
Q01085	TIAL1	-0.0375864	0.807687	Nucleolysin TIAR							TIAR	HUMAN	Data_human
P23284	PPIB	-0.0374697	0.633839	Peptidyl-prolyl cis-trans isomerase B							PPIB	HUMAN	Data_human
Q96CS3	FAF2	-0.0369706	0.858909	FAS-associated factor 2							FAF2	HUMAN	Data_human
P09012	SNRPA	-0.0368498	0.680532	U1 small nuclear ribonucleoprotein A							SNRPA	HUMAN	Data_human
Q9GZS1	POLR1E	-0.0368163	0.861626	DNA-directed RNA polymerase I subunit RPA49							RPA49	HUMAN	Data_human
Q13242	SRSF9	-0.0366854	0.684202	Serine/arginine-rich splicing factor 9							SRSF9	HUMAN	Data_human
Q9H845	ACAD9	-0.0364757	0.814174	Complex I assembly factor ACAD9, mitochondrial							ACAD9	HUMAN	Data_human
Q96C90	PPP1R14B	-0.0364692	0.72161	Protein phosphatase 1 regulatory subunit 14B							PP14B	HUMAN	Data_human
O00154	ACOT7	-0.0364215	0.756752	Cytosolic acyl coenzyme A thioester hydrolase							BACH	HUMAN	Data_human
P63208	SKP1	-0.0361953	0.726306	S-phase kinase-associated protein 1							SKP1	HUMAN	Data_human
P61513	RPL37A	-0.0360449	0.665225	60S ribosomal protein L37a							RL37A	HUMAN	Data_human
Q16543	CDC37	-0.0358994	0.750932	Hsp90 co-chaperone Cdc37							CDC37	HUMAN	Data_human
O75794	CDC123	-0.0358968	0.866182	Cell division cycle protein 123 homolog							CD123	HUMAN	Data_human
P78371	CCT2	-0.0358361	0.725018	T-complex protein 1 subunit beta							TCPB	HUMAN	Data_human
Q9NXA8	SIRT5	-0.0357136	0.887304	NAD-dependent protein deacylase sirtuin-5, mitochondrial							SIR5	HUMAN	Data_human
P42025	ACTR1B	-0.0354945	0.879903	Beta-centractin							ACTY	HUMAN	Data_human
P62136	PPP1CA	-0.0353882	0.741682	Serine/threonine-protein phosphatase PP1-alpha catalytic subunit							PP1A	HUMAN	Data_human
Q9NV06	DCAF13	-0.0353536	0.892165	DDB1- and CUL4-associated factor 13							DCA13	HUMAN	Data_human
Q8WWC4	MAIP1	-0.0352943	0.868136	m-AAA protease-interacting protein 1, mitochondrial							MAIP1	HUMAN	Data_human
Q9UK45	LSM7	-0.0349471	0.834686	U6 snRNA-associated Sm-like protein LSm7							LSM7	HUMAN	Data_human
P07919	UQCRH	-0.0341415	0.789118	Cytochrome b-c1 complex subunit 6, mitochondrial							QCR6	HUMAN	Data_human
Q15019	SEPTIN2	-0.0341411	0.776944	Septin-2							SEPT2	HUMAN	Data_human
Q9BQA1	WDR77	-0.0338375	0.751295	Methylosome protein 50							MEP50	HUMAN	Data_human
Q13823	GNL2	-0.0337485	0.826845	Nucleolar GTP-binding protein 2							NOG2	HUMAN	Data_human
P09661	SNRPA1	-0.033615	0.771264	U2 small nuclear ribonucleoprotein A							RU2A	HUMAN	Data_human
O94925	GLS	-0.0330206	0.785363	Glutaminase kidney isoform, mitochondrial							GLSK	HUMAN	Data_human
Q9Y2X3	NOP58	-0.0328093	0.722183	Nucleolar protein 58							NOP58	HUMAN	Data_human
P11940	PABPC1	-0.0327297	0.716431	Polyadenylate-binding protein 1							PABP1	HUMAN	Data_human
P49368	CCT3	-0.0326989	0.691089	T-complex protein 1 subunit gamma							TCPG	HUMAN	Data_human
Q13610	PWP1	-0.0326458	0.901657	Periodic tryptophan protein 1 homolog							PWP1	HUMAN	Data_human
Q14241	ELOA	-0.0325975	0.936583	Elongin-A							ELOA1	HUMAN	Data_human
Q9Y5K5	UCHL5	-0.0325609	0.741802	Ubiquitin carboxyl-terminal hydrolase isozyme L5							UCHL5	HUMAN	Data_human
Q8WWM7	ATXN2L	-0.0325311	0.712539	Ataxin-2-like protein							ATX2L	HUMAN	Data_human
Q9NX58	LYAR	-0.0324279	0.794541	Cell growth-regulating nucleolar protein							LYAR	HUMAN	Data_human
Q9GZN8	C20orf27	-0.0324035	0.745972	UPF0687 protein C20orf27							CT027	HUMAN	Data_human
P62316	SNRPD2	-0.0323645	0.7617	Small nuclear ribonucleoprotein Sm D2							SMD2	HUMAN	Data_human
P26232	CTNNA2	-0.0323067	0.956667	Catenin alpha-2							CTNA2	HUMAN	Data_human
Q13765	NACA	-0.0321409	0.773565	Nascent polypeptide-associated complex subunit alpha							NACA	HUMAN	Data_human
Q99613	EIF3C	-0.0320716	0.718644	Eukaryotic translation initiation factor 3 subunit C							EIF3C	HUMAN	Data_human
B5ME19	EIF3CL	-0.0320716	0.718644	Eukaryotic translation initiation factor 3 subunit C-like protein							EIFCL	HUMAN	Data_human
P09651	HNRNPA1	-0.0319455	0.730235	Heterogeneous nuclear ribonucleoprotein A1							ROA1	HUMAN	Data_human
P54709	ATP1B3	-0.0318512	0.73873	Sodium/potassium-transporting ATPase subunit beta-3							AT1B3	HUMAN	Data_human
Q96K17	BTF3L4	-0.0316942	0.810336	Transcription factor BTF3 homolog 4							BT3L4	HUMAN	Data_human
Q9BVK2	ALG8	-0.0315733	0.875714	Probable dolichyl pyrop							ALG8	HUMAN	Data_human
Q02338	BDH1	-0.0314836	0.734923	D-beta-hydroxybutyrate dehydrogenase, mitochondrial							BDH	HUMAN	Data_human
Q15691	MAPRE1	-0.031474	0.719846	Microtubule-associated protein RP/EB family member 1							MARE1	HUMAN	Data_human
Q5T013	HYI	-0.0314607	0.847852	Putative hydroxypyruvate isomerase							HYI	HUMAN	Data_human
Q7Z2W4	ZC3HAV1	-0.0314056	0.785966	Zinc finger CCCH-type antiviral protein 1							ZCCHV	HUMAN	Data_human
P46977	STT3A	-0.0313309	0.914335	Dolichyl-diphosphooligosaccharide--protein glycosyltransferase subunit STT3A							STT3A	HUMAN	Data_human
O76021	RSL1D1	-0.031194	0.789479	Ribosomal L1 domain-containing protein 1							RL1D1	HUMAN	Data_human
Q96DE0	NUDT16	-0.0311381	0.961813	U8 snoRNA-decapping enzyme							NUD16	HUMAN	Data_human
Q9BRJ7	TIRR	-0.0311381	0.961813	Tudor-interacting r							TIRR	HUMAN	Data_human
Q9Y394	DHRS7	-0.0310919	0.881755	Dehydrogenase/reductase SDR family member 7							DHRS7	HUMAN	Data_human
Q13426	XRCC4	-0.0310266	0.856042	DNA repair protein XRCC4							XRCC4	HUMAN	Data_human
O94907	DKK1	-0.0309694	0.769774	Dickkopf-related protein 1							DKK1	HUMAN	Data_human
P22413	ENPP1	-0.0307836	0.884476	Ectonucleotide pyrophosphatase/phosphodiesterase family member 1							ENPP1	HUMAN	Data_human
P04406	GAPDH	-0.0305652	0.694008	Glyceraldehyde-3-phosphate dehydrogenase							G3P	HUMAN	Data_human
Q3ZCQ8	TIMM50	-0.0305596	0.884991	Mitochondrial import inner membrane translocase subunit TIM50							TIM50	HUMAN	Data_human
O60925	PFDN1	-0.0305535	0.868347	Prefoldin subunit 1							PFD1	HUMAN	Data_human
P09496	CLTA	-0.0305218	0.730207	Clathrin light chain A							CLCA	HUMAN	Data_human
Q7L0Y3	TRMT10C	-0.0300859	0.804136	tRNA methyltransferase 10 homolog C							TM10C	HUMAN	Data_human
Q7Z4V5	HDGFL2	-0.0300806	0.736521	Hepatoma-derived growth factor-related protein 2							HDGR2	HUMAN	Data_human
P49005	DPOD2	-0.0300623	0.940642	DNA polymerase delta subunit							DPOD2	HUMAN	Data_human
P17844	DDX5	-0.0300621	0.747066	Probable ATP-dependent RNA helicase DDX5							DDX5	HUMAN	Data_human
Q7Z5K2	WAPL	-0.0299999	0.803853	Wings apart-like protein homolog							WAPL	HUMAN	Data_human
Q9UMS4	PRPF19	-0.0294716	0.8129	Pre-mRNA-processing factor 19							PRP19	HUMAN	Data_human
O43294	TGFB1I1	-0.0292989	0.921636	Transforming growth factor beta-1-induced transcript 1 protein							TGFI1	HUMAN	Data_human
P50402	EMD	-0.0291471	0.920773	Emerin							EMD	HUMAN	Data_human
Q9UI10	EIF2B4	-0.029138	0.922222	Translation initiation factor eIF-2B subunit delta							EI2BD	HUMAN	Data_human
P07437	TUBB	-0.0290838	0.750957	Tubulin beta chain							TBB5	HUMAN	Data_human
P10966	CD8B	-0.029082	0.747191	T-cell surface glycoprotein CD8 beta chain							CD8B	HUMAN	Data_human
A6NJW9	CD8B2	-0.029082	0.747191	T-cell surface glyco							CD8B2	HUMAN	Data_human
O75525	KHDRBS3	-0.028558	0.858274	KH domain-containing, RNA-binding, signal transduction-associated protein 3							KHDR3	HUMAN	Data_human
Q9Y315	DERA	-0.0285048	0.890719	Deoxyribose-phosphate aldolase							DEOC	HUMAN	Data_human
P82921	MRPS21	-0.0284523	0.95628	28S ribosomal protein S21, mitochondrial							RT21	HUMAN	Data_human
O43768	ENSA	-0.0283929	0.827182	Alpha-endosulfine							ENSA	HUMAN	Data_human
Q03154	ACY1	-0.0281982	0.816546	Aminoacylase-1							ACY1	HUMAN	Data_human
Q92575	UBXN4	-0.0281834	0.892675	UBX domain-containing protein 4							UBXN4	HUMAN	Data_human
Q99623	PHB2	-0.0280119	0.906096	Prohibitin-2							PHB2	HUMAN	Data_human
P61011	SRP54	-0.028004	0.799669	Signal recognition particle 54 kDa protein							SRP54	HUMAN	Data_human
Q8IYQ7	THNSL1	-0.0277597	0.87828	Threonine synthase-like 1							THNS1	HUMAN	Data_human
Q8IZ52	CHPF	-0.0277327	0.927123	Chondroitin sulfate synthase 2							CHSS2	HUMAN	Data_human
O95466	FMNL1	-0.0277248	0.857695	Formin-like protein 1							FMNL1	HUMAN	Data_human
Q99584	S100A13	-0.0273489	0.874427	Protein S100-A13							S10AD	HUMAN	Data_human
P62861	FAU	-0.0272037	0.903031	40S ribosomal protein S30							RS30	HUMAN	Data_human
Q53H96	PYCR3	-0.0267796	0.953634	Pyrroline-5-carboxylate reductase 3							P5CR3	HUMAN	Data_human
A0AVT1	UBA6	-0.02677	0.833172	Ubiquitin-like modifier-activating enzyme 6							UBA6	HUMAN	Data_human
P52888	THOP1	-0.0267683	0.786354	Thimet oligopeptidase							THOP1	HUMAN	Data_human
P50990	CCT8	-0.026623	0.738618	T-complex protein 1 subunit theta							TCPQ	HUMAN	Data_human
O75146	HIP1R	-0.0264929	0.922726	Huntingtin-interacting protein 1-related protein							HIP1R	HUMAN	Data_human
P07108	DBI	-0.026255	0.8122	Acyl-CoA-binding protein							ACBP	HUMAN	Data_human
P48960	CD97	-0.0260323	0.794439	CD97 antigen							CD97	HUMAN	Data_human
P05161	ISG15	-0.0259344	0.86152	Ubiquitin-like protein ISG15							ISG15	HUMAN	Data_human
P50453	SERPINB9	-0.0258362	0.947525	Serpin B9							SPB9	HUMAN	Data_human
Q9Y314	NOSIP	-0.0256341	0.741205	Nitric oxide synthase-interacting protein							NOSIP	HUMAN	Data_human
P26641	EEF1G	-0.0255404	0.765984	Elongation factor 1-gamma							EF1G	HUMAN	Data_human
Q9H1J1	UPF3A	-0.0255349	0.861578	Regulator of nonsense transcripts 3A							REN3A	HUMAN	Data_human
O00592	PODXL	-0.0253989	0.879179	Podocalyxin							PODXL	HUMAN	Data_human
Q9BRR6	ADPGK	-0.0247673	0.968646	ADP-dependent glucokinase							ADPGK	HUMAN	Data_human
P62714	PPP2CB	-0.0247484	0.810349	Serine/threonine-protein phosphatase 2A catalytic subunit beta isoform							PP2AB	HUMAN	Data_human
P31146	CORO1A	-0.0246649	0.868661	Coronin-1A							COR1A	HUMAN	Data_human
P06865	HEXA	-0.0244315	0.871842	Beta-hexosaminidase subunit alpha							HEXA	HUMAN	Data_human
P60709	ACTB	-0.0241286	0.803268	Actin, cytoplasmic 1							ACTB	HUMAN	Data_human
Q8TEX9	IPO4	-0.0240476	0.826865	Importin-4							IPO4	HUMAN	Data_human
Q5TZA2	CROCC	-0.0239907	0.867045	Rootletin							CROCC	HUMAN	Data_human
Q9Y6X5	ENPP4	-0.0239177	0.955849	Bis(5-adenosyl)-triphosphatase ENPP4							ENPP4	HUMAN	Data_human
Q9UIW2	PLXNA1	-0.0234808	0.842703	Plexin-A1							PLXA1	HUMAN	Data_human
P60510	PPP4C	-0.0232766	0.890605	Serine/threonine-protein phosphatase 4 catalytic subunit							PP4C	HUMAN	Data_human
Q96GG9	DCUN1D1	-0.0228184	0.763539	DCN1-like protein 1							DCNL1	HUMAN	Data_human
P28288	ABCD3	-0.0226468	0.886189	ATP-binding cassette sub-family D member 3							ABCD3	HUMAN	Data_human
O75964	ATP5L	-0.0226338	0.810773	ATP synthase subunit g, mitochondrial OS							ATP5L	HUMAN	Data_human
P06493	CDK1	-0.0224975	0.776354	Cyclin-dependent kinase 1							CDK1	HUMAN	Data_human
Q8IWZ3	ANKHD1	-0.0219626	0.9754	Ankyrin repeat and KH domain-containing protein 1							ANKH1	HUMAN	Data_human
Q9NVD7	PARVA	-0.0217295	0.839482	Alpha-parvin							PARVA	HUMAN	Data_human
Q9Y2W1	THRAP3	-0.02167	0.806183	Thyroid hormone receptor-associated protein 3							TR150	HUMAN	Data_human
Q6NYC8	PPP1R18	-0.0216034	0.88313	Phostensin							PPR18	HUMAN	Data_human
Q9NYP7	ELOVL5	-0.0214879	0.924129	Elongation of very long chain fatty acids protein 5							ELOV5	HUMAN	Data_human
Q13144	EIF2B5	-0.0213355	0.833053	Translation initiation factor eIF-2B subunit epsilon							EI2BE	HUMAN	Data_human
Q15006	EMC2	-0.0212133	0.921082	ER membrane protein complex subunit 2							EMC2	HUMAN	Data_human
Q14247	CTTN	-0.0211829	0.823413	Src substrate cortactin							SRC8	HUMAN	Data_human
Q9UJU6	DBNL	-0.0211736	0.826421	Drebrin-like protein							DBNL	HUMAN	Data_human
P62072	TIMM10	-0.0210524	0.868826	Mitochondrial import inner membrane translocase subunit Tim10							TIM10	HUMAN	Data_human
P29218	IMPA1	-0.0210483	0.79798	Inositol monophosphatase 1							IMPA1	HUMAN	Data_human
P42696	RBM34	-0.0210171	0.917292	RNA-binding protein 34							RBM34	HUMAN	Data_human
Q9BUL8	PDCD10	-0.020942	0.81721	Programmed cell death protein 10							PDC10	HUMAN	Data_human
Q86U86	PB1	-0.0208283	0.956952	Protein polybromo-1							PB1	HUMAN	Data_human
Q15370	ELOB	-0.0207391	0.86595	Elongin-B							ELOB	HUMAN	Data_human
Q9H832	UBE2Z	-0.0207352	0.894137	Ubiquitin-conjugating enzyme E2 Z							UBE2Z	HUMAN	Data_human
A3KN83	SBNO1	-0.0203742	0.932451	Protein strawberry notch homolog 1							SBNO1	HUMAN	Data_human
Q9H2P9	DPH5	-0.02024	0.912652	Diphthine methyl ester synthase							DPH5	HUMAN	Data_human
Q9UH62	ARMCX3	-0.0202343	0.931846	Armadillo repeat-containing X-linked protein 3							ARMX3	HUMAN	Data_human
P04637	P53	-0.020031	0.892603	Cellular tumor antigen p53							P53	HUMAN	Data_human
Q96I24	FUBP3	-0.0199214	0.863622	Far upstream element-binding protein 3							FUBP3	HUMAN	Data_human
Q5TDH0	DDI2	-0.0199015	0.858186	Protein DDI1 homolog 2							DDI2	HUMAN	Data_human
Q9UBB4	ATXN10	-0.0198021	0.854186	Ataxin-10							ATX10	HUMAN	Data_human
Q9H2M9	RAB3GAP2	-0.0196696	0.808623	Rab3 GTPase-activating protein non-catalytic subunit							RBGPR	HUMAN	Data_human
Q14677	CLINT1	-0.0195026	0.821435	Clathrin interactor 1							EPN4	HUMAN	Data_human
P06454	PTMA	-0.0192032	0.844342	Prothymosin alpha							PTMA	HUMAN	Data_human
Q14137	BOP1	-0.0190732	0.942791	Ribosome biogenesis protein BOP1							BOP1	HUMAN	Data_human
Q16181	SEPT7	-0.0189054	0.80381	Sep							SEPT7	HUMAN	Data_human
O95218	ZRANB2	-0.0188367	0.856744	Zinc finger Ran-binding domain-containing protein 2							ZRAB2	HUMAN	Data_human
Q96A33	CCDC47	-0.0187647	0.8362	Coiled-coil domain-containing protein 47							CCD47	HUMAN	Data_human
Q0JRZ9	FCHO2	-0.0187636	0.963529	F-BAR domain only protein 2							FCHO2	HUMAN	Data_human
P49588	AARS1	-0.018659	0.810677	Alanine--tRNA ligase, cytoplasmic							SYAC	HUMAN	Data_human
P62304	SNRPE	-0.0186103	0.873322	Small nuclear ribonucleoprotein E							RUXE	HUMAN	Data_human
O75695	RP2	-0.0183957	0.920698	Protein XRP2							XRP2	HUMAN	Data_human
Q8TAT6	NPLOC4	-0.0183184	0.898501	Nuclear protein localization protein 4 homolog							NPL4	HUMAN	Data_human
P57088	TMEM33	-0.0177187	0.85925	Transmembrane protein 33							TMM33	HUMAN	Data_human
Q9BW72	HIGD2A	-0.0176663	0.95403	HIG1 domain family member 2A, mitochondrial							HIG2A	HUMAN	Data_human
P56945	BCAR1	-0.0173584	0.818974	Breast cancer anti-estrogen resistance protein 1							BCAR1	HUMAN	Data_human
P37108	SRP14	-0.0173529	0.968082	Signal recognition particle 14 kDa protein							SRP14	HUMAN	Data_human
Q01844	EWSR1	-0.0173082	0.890632	RNA-binding protein EWS							EWS	HUMAN	Data_human
Q9Y5X3	SNX5	-0.0166072	0.853567	Sorting nexin-5							SNX5	HUMAN	Data_human
Q92945	KHSRP	-0.0165091	0.875832	Far upstream element-binding protein 2							FUBP2	HUMAN	Data_human
Q13310	PABPC4	-0.016352	0.899637	Polyadenylate-binding protein 4							PABP4	HUMAN	Data_human
P67775	PPP2CA	-0.0162879	0.91618	Serine/threonine-protein phosphatase 2A catalytic subunit alpha isoform							PP2AA	HUMAN	Data_human
O75821	EIF3G	-0.0162774	0.837528	Eukaryotic translation initiation factor 3 subunit G							EIF3G	HUMAN	Data_human
Q07666	KHDRBS1	-0.0162323	0.870997	KH domain-containing, RNA-binding, signal transduction-associated protein 1							KHDR1	HUMAN	Data_human
Q96G03	PGM2	-0.0159873	0.897347	Phosphoglucomutase-2							PGM2	HUMAN	Data_human
P50416	CPT1A	-0.0159263	0.881546	Carnitine O-palmitoyltransferase 1, liver isoform							CPT1A	HUMAN	Data_human
Q13617	CUL2	-0.0158979	0.923093	Cullin-2							CUL2	HUMAN	Data_human
Q9BRT6	LLPH	-0.0158965	0.900362	Protein LLP homolog							LLPH	HUMAN	Data_human
Q92688	ANP32B	-0.0157287	0.884527	Acidic leucine-rich nuclear phosphoprotein 32 family member B							AN32B	HUMAN	Data_human
O75347	TBCA	-0.0156049	0.866867	Tubulin-specific chaperone A							TBCA	HUMAN	Data_human
P54687	BCAT1	-0.0153844	0.944533	Branched-chain-amino-acid aminotransferase, cytosolic							BCAT1	HUMAN	Data_human
P11279	LAMP1	-0.0151165	0.877647	Lysosome-associated membrane glycoprotein 1							LAMP1	HUMAN	Data_human
P62873	GNB1	-0.0148338	0.902629	Guanine nucleotide-binding protein G(I)/G(S)/G(T) subunit beta-1							GBB1	HUMAN	Data_human
P14866	HNRNPL	-0.0146429	0.900588	Heterogeneous nuclear ribonucleoprotein L							HNRPL	HUMAN	Data_human
P06132	UROD	-0.0145852	0.86391	Uroporphyrinogen decarboxylase							DCUP	HUMAN	Data_human
P55263	ADK	-0.0145363	0.879555	Adenosine kinase							ADK	HUMAN	Data_human
P05026	ATP1B1	-0.0144971	0.870037	Sodium/potassium-transporting ATPase subunit beta-1							AT1B1	HUMAN	Data_human
O96008	TOMM40	-0.0144557	0.915559	Mitochondrial import receptor subunit TOM40 homolog							TOM40	HUMAN	Data_human
P52306	RAP1GDS1	-0.0140715	0.956535	Rap1 GTPase-GDP dissociation stimulator 1							GDS1	HUMAN	Data_human
Q96EL3	MRPL53	-0.0137685	0.943467	39S ribosomal protein L53, mitochondrial							RM53	HUMAN	Data_human
Q9UHQ9	CYB5R1	-0.0137063	0.883417	NADH-cytochrome b5 reductase 1							NB5R1	HUMAN	Data_human
P19105	MYL12A	-0.0136197	0.928236	Myosin regulatory light chain 12A							ML12A	HUMAN	Data_human
O14950	MYL12B	-0.0136197	0.928236	Myosin regulatory light chain 12B							ML12B	HUMAN	Data_human
Q9NS69	TOMM22	-0.0133802	0.918031	Mitochondrial import receptor subunit TOM22 homolog							TOM22	HUMAN	Data_human
Q15847	ADIRF	-0.0131446	0.958443	Adipogenesis regulatory factor							ADIRF	HUMAN	Data_human
Q7Z2T5	TRMT1L	-0.0130481	0.958345	TRMT1-like protein							TRM1L	HUMAN	Data_human
Q9NZV1	CRIM1	-0.0130349	0.916986	Cysteine-rich motor neuron 1 protein							CRIM1	HUMAN	Data_human
Q8N5A5	ZGPAT	-0.0129154	0.90352	Zinc finger CCCH-type with G patch domain-containing protein							ZGPAT	HUMAN	Data_human
O43633	CHMP2A	-0.0128595	0.927685	Charged multivesicular body protein 2a							CHM2A	HUMAN	Data_human
P51532	SMCA4	-0.0126019	0.953867	Transcription activator BRG1							SMCA4	HUMAN	Data_human
Q6UXN9	WDR82	-0.0125105	0.939266	WD repeat-containing protein 82							WDR82	HUMAN	Data_human
P14868	DARS1	-0.0122521	0.886561	Aspartate--tRNA ligase, cytoplasmic							SYDC	HUMAN	Data_human
Q13618	CUL3	-0.0121891	0.963077	Cullin-3							CUL3	HUMAN	Data_human
Q14152	EIF3A	-0.0121661	0.886878	Eukaryotic translation initiation factor 3 subunit A							EIF3A	HUMAN	Data_human
Q96JB5	CDK5RAP3	-0.0119576	0.958762	CDK5 regulatory subunit-associated protein 3							CK5P3	HUMAN	Data_human
Q9Y3I0	RTCB	-0.0118463	0.909954	RNA-splicing ligase RtcB homolog							RTCB	HUMAN	Data_human
Q5JRA6	MIA3	-0.0118206	0.968602	Transport and Golgi organization protein 1 homolog							TGO1	HUMAN	Data_human
Q86V81	ALYREF	-0.0115941	0.926681	THO complex subunit 4							THOC4	HUMAN	Data_human
Q96IJ6	GMPPA	-0.0114377	0.929248	Mannose-1-phosphate guanyltransferase alpha							GMPPA	HUMAN	Data_human
P31937	HIBADH	-0.0112173	0.942296	3-hydroxyisobutyrate dehydrogenase, mitochondrial							3HIDH	HUMAN	Data_human
Q9Y6G9	DYNC1LI1	-0.0111831	0.960165	Cytoplasmic dynein 1 light intermediate chain 1							DC1L1	HUMAN	Data_human
O60684	KPNA6	-0.0109683	0.969195	Importin subunit alpha-7							IMA7	HUMAN	Data_human
O15131	KPNA5	-0.0109683	0.969195	Importin subunit alpha-6							IMA6	HUMAN	Data_human
P20020	ATP2B1	-0.010916	0.936464	Plasma membrane calcium-transporting ATPase 1							AT2B1	HUMAN	Data_human
P14324	FDPS	-0.0106865	0.941997	Farnesyl pyrophosphate synthase							FPPS	HUMAN	Data_human
Q9BYJ9	YTHDF1	-0.0105642	0.949183	YTH domain-containing family protein 1							YTHD1	HUMAN	Data_human
O14979	HNRNPDL	-0.0105253	0.914682	Heterogeneous nuclear ribonucleoprotein D-like							HNRDL	HUMAN	Data_human
Q9NVS2	MRPS18A	-0.0104218	0.970229	39S ribosomal protein S18a, mitochondrial							RT18A	HUMAN	Data_human
P26373	RPL13	-0.0101018	0.932967	60S ribosomal protein L13							RL13	HUMAN	Data_human
Q96IX5	ATP5MD	-0.0100884	0.911587	ATP synthase membrane subunit DAPIT, mitochondrial							ATPMD	HUMAN	Data_human
Q9UEU0	VTI1B	-0.00981723	0.963046	Vesicle transport through interaction with t-SNAREs homolog 1B							VTI1B	HUMAN	Data_human
P49721	PSMB2	-0.00978949	0.937472	Proteasome subunit beta type-2							PSB2	HUMAN	Data_human
Q6QNY1	BLOC1S2	-0.00968704	0.964377	Biogenesis of lysosome-related organelles complex 1 subunit 2							BL1S2	HUMAN	Data_human
Q5VSL9	STRIP1	-0.00958677	0.96873	Striatin-interacting protein 1							STRP1	HUMAN	Data_human
P63010	AP2B1	-0.00928632	0.924703	AP-2 complex subunit beta							AP2B1	HUMAN	Data_human
O14497	ARID1A	-0.00914164	0.977013	AT-rich interactive domain-containing protein 1A							ARI1A	HUMAN	Data_human
Q14061	COX17	-0.00913919	0.924407	Cytochrome c oxidase copper chaperone							COX17	HUMAN	Data_human
P24844	MYL9	-0.0090824	0.92879	Myosin regulatory light polypeptide 9							MYL9	HUMAN	Data_human
Q9BQ75	CMSS1	-0.00905003	0.977552	Protein CMSS1							CMS1	HUMAN	Data_human
P21589	NT5E	-0.00899894	0.915126	5-nucleotidase							5NTD	HUMAN	Data_human
Q9UBQ0	VPS29	-0.00889933	0.949583	Vacuolar protein sorting-associated protein 29							VPS29	HUMAN	Data_human
Q9H3H3	C11orf68	-0.00884272	0.946956	UPF0696 protein C11orf68							CK068	HUMAN	Data_human
P39748	FEN1	-0.00883581	0.914123	Flap endonuclease 1							FEN1	HUMAN	Data_human
P49023	PXN	-0.00819196	0.936407	Paxillin							PAXI	HUMAN	Data_human
P17252	PRKCA	-0.00790973	0.945751	Protein kinase C alpha type							KPCA	HUMAN	Data_human
Q9GZZ9	UBA5	-0.00789284	0.980319	Ubiquitin-like modifier-activating enzyme 5							UBA5	HUMAN	Data_human
A8K8P3	SFI1	-0.00771468	0.940974	Protein SFI1 homolog							SFI1	HUMAN	Data_human
Q96DI7	SNRNP40	-0.00759724	0.962818	U5 small nuclear ribonucleoprotein 40 kDa protein							SNR40	HUMAN	Data_human
Q96FV2	SCRN2	-0.00735934	0.970406	Secernin-2							SCRN2	HUMAN	Data_human
Q9Y530	OARD1	-0.00735121	0.944636	ADP-ribose glycohydrolase OARD1							OARD1	HUMAN	Data_human
Q8WXI9	GATAD2B	-0.00733582	0.953559	Transcriptional repressor p66-beta							P66B	HUMAN	Data_human
Q9NX63	CHCHD3	-0.00682508	0.932913	MICOS complex subunit MIC19							MIC19	HUMAN	Data_human
P31689	DNAJA1	-0.00679471	0.954413	DnaJ homolog subfamily A member 1							DNJA1	HUMAN	Data_human
Q9BX40	LSM14B	-0.00670629	0.94821	Protein LSM14 homolog B							LS14B	HUMAN	Data_human
O75368	SH3BGRL	-0.00666154	0.979336	SH3 domain-binding glutamic acid-rich-like protein							SH3L1	HUMAN	Data_human
Q9Y371	SH3GLB1	-0.00654789	0.965781	Endophilin-B1							SHLB1	HUMAN	Data_human
Q9HB71	CACYBP	-0.00627866	0.940676	Calcyclin-binding protein							CYBP	HUMAN	Data_human
Q8TD08	MAPK15	-0.00615429	0.972713	Mitogen-activated protein kinase 15							MK15	HUMAN	Data_human
P43243	MATR3	-0.0060357	0.949031	Matrin-3							MATR3	HUMAN	Data_human
Q9Y266	NUDC	-0.00589462	0.941752	Nuclear migration protein nudC							NUDC	HUMAN	Data_human
Q8WXF1	PSPC1	-0.00580843	0.962751	Paraspeckle component 1							PSPC1	HUMAN	Data_human
Q147X3	NAA30	-0.00567116	0.992641	N-alpha-acetyltransferase 30							NAA30	HUMAN	Data_human
P46821	MAP1B	-0.00559198	0.961645	Microtubule-associated protein 1B							MAP1B	HUMAN	Data_human
O43169	CYB5B	-0.00547751	0.975491	Cytochrome b5 type B							CYB5B	HUMAN	Data_human
Q15907	RAB11B	-0.00544077	0.950817	Ras-related protein Rab-11B							RB11B	HUMAN	Data_human
P30048	PRDX3	-0.00532009	0.955486	Thioredoxin-dependent peroxide reductase, mitochondrial							PRDX3	HUMAN	Data_human
P05023	ATP1A1	-0.00528103	0.949797	Sodium/potassium-transporting ATPase subunit alpha-1							AT1A1	HUMAN	Data_human
P22681	CBL	-0.00509558	0.992852	E3 ubiquitin-prot							CBL	HUMAN	Data_human
P67870	CSNK2B	-0.00487769	0.980857	Casein kinase II subunit beta							CSK2B	HUMAN	Data_human
Q9H488	POFUT1	-0.00480416	0.968442	GDP-fucose protein O-fucosyltransferase 1							OFUT1	HUMAN	Data_human
Q9UBF2	COPG2	-0.0046564	0.976227	Coatomer subunit gamma-2							COPG2	HUMAN	Data_human
P49006	MARCKSL1	-0.00455826	0.983273	MARCKS-related protein							MRP	HUMAN	Data_human
Q96G46	DUS3L	-0.00447958	0.986651	tRNA-dihydrouridine(47) synthase [NAD(P)(+)]-like							DUS3L	HUMAN	Data_human
Q7Z434	MAVS	-0.00437811	0.957293	Mitochondrial antiviral-signaling protein							MAVS	HUMAN	Data_human
Q04446	GBE1	-0.00402851	0.964852	1,4-alpha-glucan-branching enzyme							GLGB	HUMAN	Data_human
Q9UBV2	SEL1L	-0.00402088	0.985936	Protein sel-1 homolog 1							SE1L1	HUMAN	Data_human
O95926	SYF2	-0.00384983	0.991377	Pre-mRNA-splicing factor SYF2							SYF2	HUMAN	Data_human
Q9H0S4	DDX47	-0.00367064	0.965747	Probable ATP-dependent RNA helicase DDX47							DDX47	HUMAN	Data_human
Q56VL3	OCIAD2	-0.00340252	0.984138	OCIA domain-containing protein 2							OCAD2	HUMAN	Data_human
P19838	NFKB1	-0.00319567	0.977606	Nuclear factor NF-kappa-B p105 subunit							NFKB1	HUMAN	Data_human
O94804	STK10	-0.0031806	0.971009	Serine/threonine-protein kinase 10							STK10	HUMAN	Data_human
Q96NE9	FRMD6	-0.00312489	0.991405	FERM domain-containing protein 6							FRMD6	HUMAN	Data_human
P07741	APRT	-0.00291298	0.98754	Adenine phosphoribosyltransferase							APT	HUMAN	Data_human
Q8WUH6	TMEM263	-0.0027239	0.986423	Transmembrane protein 263							TM263	HUMAN	Data_human
Q12906	ILF3	-0.00269783	0.97595	Interleukin enhancer-binding factor 3							ILF3	HUMAN	Data_human
Q969H8	MYDGF	-0.0026793	0.972181	Myeloid-derived growth factor							MYDGF	HUMAN	Data_human
Q15750	TAB1	-0.00259598	0.991403	TGF-beta-activated kinase 1 and MAP3K7-binding protein 1							TAB1	HUMAN	Data_human
Q9HCS7	XAB2	-0.00254323	0.990114	Pre-mRNA-splicing factor SYF1							SYF1	HUMAN	Data_human
Q16891	IMMT	-0.00252724	0.984938	MICOS complex subunit MIC60							MIC60	HUMAN	Data_human
P30153	PPP2R1A	-0.00242298	0.982508	Serine/threonine-protein phosphatase 2A 65 kDa regulatory subunit A alpha isoform							2AAA	HUMAN	Data_human
P46109	CRKL	-0.00228488	0.990304	Crk-like protein							CRKL	HUMAN	Data_human
Q9Y6E2	BZW2	-0.00201914	0.985337	Basic leucine zipper and W2 domain-containing protein 2							BZW2	HUMAN	Data_human
Q86U44	METTL3	-0.00188856	0.991451	N6-adenosine-methyltransferase catalytic subunit							MTA70	HUMAN	Data_human
Q03405	PLAUR	-0.00161115	0.989553	Urokinase plasminogen activator surface receptor							UPAR	HUMAN	Data_human
P01111	NRAS	-0.00160862	0.992186	GTPase NRas							RASN	HUMAN	Data_human
P62310	LSM3	-0.00160208	0.989056	U6 snRNA-associated Sm-like protein LSm3							LSM3	HUMAN	Data_human
Q9NX62	IMPAD1	-0.00149763	0.994639	Golgi-resident adenosine 3,5-bisphosphate 3-phosphatase							IMPA3	HUMAN	Data_human
P32119	PRDX2	-0.00136362	0.99433	Peroxiredoxin-2							PRDX2	HUMAN	Data_human
Q9NRX1	PNO1	-0.00130804	0.991879	RNA-binding protein PNO1							PNO1	HUMAN	Data_human
Q9NRX2	MRPL17	-0.00116443	0.993592	39S ribosomal protein L17, mitochondrial							RM17	HUMAN	Data_human
[truncated: 1,841 more rows]

## Sheet: Table S3
Reactome 2022
Term	Adjusted P-value	Genes
Cell Cycle R-HSA-1640170	6.22392e-05	RRM2 | CDK6 | SUMO1 | POLR1A | CDK4 | POLR2D | POLR2G | SPDL1 | TK1 | KIF20A | OPTN | NOP10
mRNA Splicing - Major Pathway R-HSA-72163	0.00074036	AQR | POLR2D | DHX16 | POLR2G | PPIL4 | RBM5
Nucleotide Excision Repair R-HSA-5696398	0.00074036	AQR | SUMO1 | POLR1A | POLR2D | POLR2G
Cell Cycle, Mitotic R-HSA-69278	0.00074036	RRM2 | CDK6 | SUMO1 | POLR1A | CDK4 | SPDL1 | TK1 | KIF20A | OPTN
Metabolism Of RNA R-HSA-8953854	0.00074036	AQR | TSEN15 | POLR2D | DHX16 | RIOK2 | POLR2G | PPIL4 | RBM5 | NOP10 | EDC3
mRNA Splicing R-HSA-72172	0.00074036	AQR | POLR2D | DHX16 | POLR2G | PPIL4 | RBM5
Gap-filling DNA Repair Synthesis And Ligation In TC-NER R-HSA-6782210	0.00113858	AQR | POLR1A | POLR2D | POLR2G
Dual Incision In TC-NER R-HSA-6782135	0.00113858	AQR | POLR1A | POLR2D | POLR2G
Gene Expression (Transcription) R-HSA-74160	0.00113858	RRM2 | GTF3C5 | MGA | SETD1B | BAZ1B | NRBP1 | RYBP | CDK6 | SUMO1 | POLR1A | CDK4 | POLR2D | POLR2G | ITGA5
Mitotic G1 Phase And G1/S Transition R-HSA-453279	0.0016168	RRM2 | CDK6 | POLR1A | CDK4 | TK1
